# Supplementary material for: Gut barrier-microbiota imbalances in early life lead to higher sensitivity to inflammation in a murine model of C-section delivery
Source: Microbiome. 2023 Jul 3;11:140. doi: 10.1186/s40168-023-01584-0 (PMC10316582; doi:10.1186/s40168-023-01584-0)
Supplement: Supplementary file 6 — Additional file 5: Table S1. OTUs modulated by CSD at 5 days. [file 40168_2023_1584_MOESM5_ESM.tsv]

	+samples in group 0	+samples in group 1	counts in group 0	counts in group 1	oddsRatio	lower	upper	fisherP	fisherAdjP	(Intercept)	Delivery_methodVAGINAL	normFactor	pvalues	adjPvalues	Kingdom	Phylum	Class	Order	Family	Genus	Species
1076316	19	9	6546	147	7.9844303111104	1.61606480599893	55.3005051113068	0.0040493893618655	0.00819481167302427	8.26335379621871	-4.75612982957526	-1.26479426367977	3.77564947362923e-08	1.93313253049816e-05	k__Bacteria	p__Firmicutes	c__Bacilli	o__Bacillales	f__Staphylococcaceae	g__Staphylococcus	s__aureus
351405	13	3	2151	12	8.1902464443831	1.67115209372076	56.4834563985082	0.00404938936186551	0.00819481167302427	2.02778890025046	-3.04351918262522	1.46476667141851	2.09677111339843e-05	0.00536773405029999	k__Bacteria	p__Firmicutes	c__Clostridia	o__Clostridiales	f__	g__	s__
1110135	13	8	459	368	2.29972679539126	0.589910806295795	9.52711208127938	0.227056448152681	0.241690023813249	-0.322388741052859	2.08581099759309	1.58853181363369	0.000922932833200451	0.0317710852734606	k__Bacteria	p__Firmicutes	c__Clostridia	o__Clostridiales	f__	g__	s__
339013	13	4	1195	36	5.85870767094919	1.31257284898851	32.363263125792	0.0121573934501514	0.0185255519240403	1.56203418964825	-1.80734853664951	1.42662195514492	0.000502755555487924	0.0317710852734606	k__Bacteria	p__Bacteroidetes	c__Bacteroidia	o__Bacteroidales	f__Bacteroidaceae	g__Bacteroides	s__acidifaciens
267451	11	5	562	92	3.11128838186498	0.737443179116292	14.9293567915275	0.115910362128981	0.129860186892863	-1.42856903324963	1.78559573460197	1.94937504127315	0.000712215718880135	0.0317710852734606	k__Bacteria	p__Firmicutes	c__Clostridia	o__Clostridiales	f__Ruminococcaceae	g__	s__
259218	12	1	257	1	22.2520637818813	2.63911657446586	1068.7570816168	0.000567214974475327	0.00273975534840912	0.984773930803251	-1.76834156085948	0.954711260100532	5.12020800679739e-05	0.00873848833160088	k__Bacteria	p__Firmicutes	c__Clostridia	o__Clostridiales	f__Lachnospiraceae	g__	s__
331772	15	5	1467	27	6.51168945878393	1.51140558813372	33.178282051	0.00576838675046996	0.011403142919848	1.30312007840471	-1.73526774299615	1.53217582616141	0.00145686023833745	0.0339520925686518	k__Bacteria	p__Bacteroidetes	c__Bacteroidia	o__Bacteroidales	f__S24-7	g__	s__
330333	13	4	513	7	5.85870767094919	1.31257284898851	32.363263125792	0.0121573934501514	0.0185255519240403	1.07970754162439	-1.72197510993118	1.18073642716507	0.000410584344994985	0.0317710852734606	k__Bacteria	p__Firmicutes	c__Clostridia	o__Clostridiales	f__Ruminococcaceae	g__Oscillospira	s__
277505	10	2	77	55	7.53744578707429	1.28553597415243	82.2726380486795	0.0156980576719658	0.0225769818203553	-1.53451019852903	1.65307326308875	1.25711362177263	0.00145887897755926	0.0339520925686518	k__Bacteria	p__Firmicutes	c__Clostridia	o__Clostridiales	f__	g__	s__
351593	14	3	1296	37	9.85032208368715	1.99596507513531	68.5992660941893	0.00155461887316213	0.00396002419432344	0.9781077446026	-1.5690164541834	1.62919786975166	0.00068408111286891	0.0317710852734606	k__Bacteria	p__Firmicutes	c__Clostridia	o__Clostridiales	f__	g__	s__
215317	12	2	478	106	10.719387616861	1.85373575785833	117.304052152225	0.00279478241346757	0.0063036502013013	-1.92100070070239	1.5008339042163	2.06437653207883	0.00132966766236987	0.0339520925686518	k__Bacteria	p__Firmicutes	c__Clostridia	o__Clostridiales	f__Lachnospiraceae	g__	s__
571178	14	5	1258	96	5.35505485410215	1.26165739073124	26.5721925496667	0.0138973359448369	0.0209277529522249	0.971192437855274	-1.4758889565836	1.64200065695175	0.00218787947290468	0.0416286394220834	k__Bacteria	p__Firmicutes	c__Clostridia	o__Clostridiales	f__Lachnospiraceae	g__	s__
360015	12	1	220	3	22.2520637818813	2.63911657446586	1068.7570816168	0.000567214974475327	0.00273975534840912	0.946247566097571	-1.43728563896415	0.912398239363526	0.00131277082483225	0.0339520925686518	k__Bacteria	p__Firmicutes	c__Clostridia	o__Clostridiales	f__Lachnospiraceae	g__[Ruminococcus]	s__gnavus
268620	11	1	69	1	18.6780704506919	2.20585469798042	897.879548115898	0.00153301344452791	0.00392451441799145	1.17711830531338	-1.38513448923902	0.343557808496009	0.00238498838604563	0.0428479758521172	k__Bacteria	p__Firmicutes	c__Clostridia	o__Clostridiales	f__Lachnospiraceae	g__	s__
New.ReferenceOTU2587	12	0	78	0	Inf	4.44797939318331	Inf	6.13205377811163e-05	0.00224257966742368	0.869554835571306	-1.32703129446191	0.520739385721596	0.00135586249043896	0.0339520925686518	k__Bacteria	p__Firmicutes	c__Clostridia	o__Clostridiales	f__Lachnospiraceae	g__	s__
520931	12	8	566	94	1.91943766292339	0.49368259012428	7.83574844155327	0.364044295687383	0.38116703352135	-0.820087130536295	1.27598926333298	1.789149886664	0.000930793513870917	0.0317710852734606	k__Bacteria	p__Firmicutes	c__Clostridia	o__Clostridiales	f__Ruminococcaceae	NA	NA
New.CleanUp.ReferenceOTU122802	13	8	704	90	2.29972679539126	0.589910806295795	9.52711208127938	0.227056448152681	0.241690023813249	-0.905320872813215	1.24542834655285	1.89687312134464	0.000130756081923173	0.0167367784861661	k__Bacteria	p__Firmicutes	c__Clostridia	o__Clostridiales	f__Lachnospiraceae	g__[Ruminococcus]	s__gnavus
416078	13	5	745	21	4.44666687770418	1.05613473326931	21.6806087918599	0.0305355360502663	0.0378551923916134	0.622823713878352	-1.23103260795651	1.50975365530303	0.000765762188883795	0.0317710852734606	k__Bacteria	p__Bacteroidetes	c__Bacteroidia	o__Bacteroidales	f__S24-7	g__	s__
357046	13	4	776	12	5.85870767094919	1.31257284898851	32.363263125792	0.0121573934501514	0.0185255519240403	0.165772136342101	-1.19913260516155	1.63421067379535	0.000829755350634783	0.0317710852734606	k__Bacteria	p__Bacteroidetes	c__Bacteroidia	o__Bacteroidales	f__Rikenellaceae	g__	s__
267714	13	0	102	0	Inf	5.30421277831101	Inf	1.91626680565989e-05	0.00224257966742368	0.496870581448259	-1.14272440067483	0.747807671469583	0.000524656317818108	0.0317710852734606	k__Bacteria	p__Firmicutes	c__Clostridia	o__Clostridiales	f__Lachnospiraceae	g__	s__
521982	12	4	408	45	4.89606959136575	1.09866868993294	26.8430031781782	0.0267518008090662	0.0338195605289923	-1.70363782368262	1.11893722170526	1.91614501047155	0.000256316611689546	0.0262468210370095	k__Bacteria	p__Bacteroidetes	c__Bacteroidia	o__Bacteroidales	f__Rikenellaceae	g__	s__
New.CleanUp.ReferenceOTU68979	12	1	242	1	22.2520637818813	2.63911657446586	1068.7570816168	0.000567214974475327	0.00273975534840912	-0.0149088981475716	-1.02215451106979	1.22244718597264	0.0013438250239632	0.0339520925686518	k__Bacteria	p__Bacteroidetes	c__Bacteroidia	o__Bacteroidales	f__Rikenellaceae	g__	s__
340853	12	3	283	48	6.84923831420698	1.39920645907187	46.8911264394246	0.00972499222366567	0.0155115140763764	-1.46822831707243	1.01731875927679	1.71934150666286	0.00219526028202393	0.0416286394220834	k__Bacteria	p__Firmicutes	c__Clostridia	o__Clostridiales	f__Lachnospiraceae	g__	s__
352049	12	3	177	5	6.84923831420698	1.39920645907187	46.8911264394246	0.00972499222366567	0.0155115140763764	0.429868170952345	-1.00410025403796	0.995535896109857	0.00062118661650102	0.0317710852734606	k__Bacteria	p__Firmicutes	c__Clostridia	o__Clostridiales	f__	g__	s__
321484	11	0	37	0	Inf	3.72215349819869	Inf	0.000183961613343349	0.002333216561334	0.662588239712034	-1.00078451319258	0.372159250410475	0.00161386310729063	0.0344584566424614	k__Bacteria	p__Firmicutes	c__Clostridia	o__Clostridiales	f__Ruminococcaceae	g__Oscillospira	s__
459276	13	2	211	3	12.8061263241431	2.21338294776527	140.906730090124	0.00106222996091805	0.00392451441799145	0.0241490328367466	-0.945490654006106	1.14518453187435	0.00174684659607441	0.035775418287604	k__Bacteria	p__Firmicutes	c__Clostridia	o__Clostridiales	f__	g__	s__
New.CleanUp.ReferenceOTU34166	12	2	356	2	10.719387616861	1.85373575785833	117.304052152225	0.00279478241346757	0.0063036502013013	-0.264801343309516	-0.927064810937355	1.44000230515772	0.00161524015511538	0.0344584566424614	k__Bacteria	p__Bacteroidetes	c__Bacteroidia	o__Bacteroidales	f__Rikenellaceae	g__	s__
440840	13	4	299	11	5.85870767094919	1.31257284898851	32.363263125792	0.0121573934501514	0.0185255519240403	0.421972160668055	-0.879723509720548	1.18572636353917	0.00242693613224882	0.0428479758521172	k__Bacteria	p__Firmicutes	c__Clostridia	o__Clostridiales	f__	g__	s__
331043	12	5	388	6	3.71475863321011	0.883884319458325	17.9161991485273	0.0617783784704614	0.0714007444173279	-0.330459935894192	-0.801533393748223	1.48048816966258	0.0014038895744363	0.0339520925686518	k__Bacteria	p__Bacteroidetes	c__Bacteroidia	o__Bacteroidales	f__S24-7	g__	s__
