# Supplementary material for: Gut barrier-microbiota imbalances in early life lead to higher sensitivity to inflammation in a murine model of C-section delivery
Source: Microbiome. 2023 Jul 3;11:140. doi: 10.1186/s40168-023-01584-0 (PMC10316582; doi:10.1186/s40168-023-01584-0)
Supplement: Supplementary file 7 — Additional file 6: Table S2. OTUs modulated by CSD at weaning. [file 40168_2023_1584_MOESM6_ESM.tsv]

	+samples in group 0	+samples in group 1	counts in group 0	counts in group 1	oddsRatio	lower	upper	fisherP	fisherAdjP	(Intercept)	Delivery_methodVAGINAL	treatmentVEHICLE	normFactor	pvalues	adjPvalues	Kingdom	Phylum	Class	Order	Family	Genus	Species
290338	15	23	225	2455	0.295814446824711	0.0869856954655294	0.933323393639056	0.0239303660072423	0.196229001259387	-1.16090138324454	3.75820883365037	0.373002321411358	2.94465122756349	3.41471544308139e-10	1.73957408953717e-07	k__Bacteria	p__Firmicutes	c__Clostridia	o__Clostridiales	f__	g__	s__
825939	10	23	78	1857	0.156460217852773	0.0435393579057604	0.50881189087778	0.000542576433156489	0.0365463983190406	3.25654164280673	3.18153868333332	-0.733858988514269	-1.68338987443353	2.34420101807056e-07	3.68430260006756e-05	k__Bacteria	p__Firmicutes	c__Clostridia	o__Clostridiales	f__	g__	s__
450047	23	22	4660	1150	0.941832284196802	0.278873840103436	3.14544239328402	1	1	-0.565985153163766	-3.01219694319582	0.071843520299926	6.43656028918633	5.51090661754576e-05	0.00152846615892519	k__Bacteria	p__Firmicutes	c__Clostridia	o__Clostridiales	f__Lachnospiraceae	g__	s__
221454	19	17	2052	210	1.11570339209232	0.371498775599958	3.3629393804841	1	1	3.99018356325965	-3.00177816762207	0.0383763872301442	1.17943821090191	3.91601650702726e-06	0.000284061812778977	k__Bacteria	p__Firmicutes	c__Clostridia	o__Clostridiales	f__Ruminococcaceae	g__Ruminococcus	s__
New.CleanUp.ReferenceOTU3030	1	20	5	237	0.0185114741430129	0.000408794157501719	0.140391809859236	7.76821086535109e-08	7.32542284602608e-05	-1.24861689462093	2.75377494629599	0.760909508705319	1.15574832111986	6.49237624301758e-10	2.04077026572186e-07	k__Bacteria	p__Firmicutes	c__Clostridia	o__Clostridiales	f__	g__	s__
355187	12	23	71	770	0.204374583102004	0.0586829497626096	0.651709299107295	0.00294815077613758	0.0788065622668831	1.14868497498945	2.71619488500218	-0.556668565113096	0.670992055254666	1.22173261102274e-08	2.88023463048612e-06	k__Bacteria	p__Firmicutes	c__Clostridia	o__Clostridiales	f__	g__	s__
835456	3	14	17	187	0.125696269654843	0.0202653262977112	0.538345176483954	0.00154804014535192	0.0634696459594286	-1.84375707196902	2.71361641056366	0.457520545416435	2.27342748072175	3.68944663740651e-10	1.73957408953717e-07	k__Bacteria	p__Firmicutes	c__Clostridia	o__Clostridiales	f__	g__	s__
334328	7	14	77	770	0.332888841212536	0.0927665860398126	1.0998269721638	0.0620996234242264	0.323535607121798	-0.0300110960021243	2.64142984789699	-0.315529620870125	1.60615247671137	1.39418136433402e-05	0.000571614359376949	k__Bacteria	p__Firmicutes	c__Clostridia	o__Clostridiales	f__Lachnospiraceae	g__	s__
259218	19	12	1039	230	2.12267851848177	0.708805407084557	6.58305079813539	0.144070895467598	0.534877379629703	-0.271426436145262	-2.35052054040196	0.206236807184419	4.79855451224046	6.62599000147961e-05	0.00173564126983202	k__Bacteria	p__Firmicutes	c__Clostridia	o__Clostridiales	f__Lachnospiraceae	g__	s__
New.ReferenceOTU125	29	25	1263	122	1.72497708984743	0.361359670519917	9.30066739949557	0.503703514134043	0.953800027767876	2.579386550599	-2.23666765066878	-0.131366403896984	1.61596502065121	6.85550081834315e-06	0.000407150327349961	k__Bacteria	p__Firmicutes	c__Clostridia	o__Clostridiales	f__	g__	s__
239562	13	12	308	2319	1.02871461202603	0.335480273315736	3.16817111828646	1	1	4.17038900381767	2.23407190259413	0.507959932374878	-2.69059103395186	0.00261638501033705	0.0176605527569002	k__Bacteria	p__Firmicutes	c__Clostridia	o__Clostridiales	f__	g__	s__
466409	24	12	784	74	4.12044161448767	1.31332240954119	13.8980540670287	0.0111247804842326	0.148006009410224	1.30264039000684	-2.21217237592722	-1.07850722648469	2.90897309388336	1.10351356398276e-05	0.000473006041288975	k__Bacteria	p__Firmicutes	c__Clostridia	o__Clostridiales	f__	g__	s__
769075	22	8	453	95	5.5756551224771	1.73403942119083	19.6829906054737	0.00130702066081274	0.0586914515784005	0.282788093063227	-2.20945091444638	-0.608341630593103	3.48693807415544	6.83918641348895e-06	0.000407150327349961	k__Bacteria	p__Firmicutes	c__Clostridia	o__Clostridiales	f__	g__	s__
215317	26	16	1819	189	3.41167295809518	1.03869666802425	12.2383635795067	0.0346361255837506	0.241939751299828	4.62304302951843	-2.09479394006751	-0.123524740678489	-0.475967158970218	0.000472476257044618	0.00536801337822981	k__Bacteria	p__Firmicutes	c__Clostridia	o__Clostridiales	f__Lachnospiraceae	g__	s__
New.ReferenceOTU11405	30	25	3165	505	2.36772024622908	0.450153708485804	16.130838063901	0.295619397200977	0.772213550029145	3.27769321751444	-2.08736850773826	-0.609765137026816	2.24690677537972	0.000283862320626954	0.00372182354994355	k__Bacteria	p__Firmicutes	c__Clostridia	o__Clostridiales	f__	g__	s__
303191	3	16	19	198	0.0976236651070909	0.0157604639840533	0.414562850268675	0.000270903478048473	0.0295259911349889	-2.07153585612982	2.00890008583629	0.399560932934318	2.53589792656289	7.77169235662704e-06	0.000407150327349961	k__Bacteria	p__Firmicutes	c__Clostridia	o__Clostridiales	f__	g__	s__
351593	10	17	14	269	0.364115718420858	0.112836763015113	1.11746129335965	0.0756503905376539	0.375464833036882	-0.279008578944884	2.00240718092154	0.383833809160447	0.903207389720625	3.70709990272337e-06	0.000284061812778977	k__Bacteria	p__Firmicutes	c__Clostridia	o__Clostridiales	f__	g__	s__
49406	7	21	107	506	0.133151573189066	0.0353790277965888	0.445448122443	0.000333660730344198	0.0295259911349889	-0.139148543689299	1.98283629090865	0.0313966728873636	1.69418238195013	0.000153401362599346	0.00258316937377113	k__Bacteria	p__Firmicutes	c__Clostridia	o__Clostridiales	f__	g__	s__
210867	18	27	442	2428	0.182791574412615	0.0379160884540307	0.696392855161242	0.00602523519860409	0.105218459116364	-0.198325466225517	1.95369127062221	-0.732958207213057	2.87377282425807	0.00193131958798424	0.0140784601919382	k__Bacteria	p__Firmicutes	c__Clostridia	o__Clostridiales	f__	g__	s__
261265	24	23	961	390	0.928641277943892	0.261290543871351	3.25068058151567	1	1	1.23217800783422	-1.93618083958563	0.242178472001154	3.1190429400228	0.000188272257716304	0.00293218837554915	k__Bacteria	p__Firmicutes	c__Clostridia	o__Clostridiales	f__Lachnospiraceae	g__	s__
863682	23	20	506	76	1.26033988257572	0.391805508783685	4.10269853555329	0.791189715118275	1	1.72148674868625	-1.93000343871749	-0.582627816716927	1.94229896935223	7.64169228505823e-06	0.000407150327349961	k__Bacteria	p__Firmicutes	c__Clostridia	o__Clostridiales	f__	g__	s__
421792	33	31	4607	2347	0	0	Inf	1	1	5.54695124703571	-1.89776917068019	0.123055026267911	0.919863808406776	0.000109861189144473	0.00223612593523014	k__Bacteria	p__Bacteroidetes	c__Bacteroidia	o__Bacteroidales	f__S24-7	g__	s__
305750	20	10	568	72	3.16885303353995	1.03488601781278	10.2743691257008	0.0273037619478344	0.209328841600064	0.450330577538346	-1.86611395884737	-0.529065591065984	3.16737824890163	0.000231930709309948	0.00331379786180728	k__Bacteria	p__Firmicutes	c__Clostridia	o__Clostridiales	f__Lachnospiraceae	g__	s__
227788	13	26	612	887	0.129681004538052	0.0306940540480675	0.459068907353881	0.000327875529645827	0.0295259911349889	0.537848462307734	1.83540120190448	-0.25800035528112	1.6517305149529	0.00226571192204029	0.0159445249439104	k__Bacteria	p__Firmicutes	c__Clostridia	o__Clostridiales	f__	g__	s__
New.ReferenceOTU4719	2	15	6	117	0.0718832881785071	0.00711646259541943	0.366682847427999	0.00014949281573209	0.0295259911349889	-2.28459481789421	1.71484612469948	-0.0372859481365367	2.73715205346852	1.50896823096794e-05	0.000592898767417818	k__Bacteria	p__Firmicutes	c__Clostridia	o__Clostridiales	f__	g__	s__
3029968	7	15	13	171	0.293111330506404	0.0817102706177576	0.96274497722434	0.0346361255837506	0.241939751299828	0.0221259383808951	1.70030502163755	0.267566555406146	0.547782167812149	4.66791358797798e-05	0.00141994919789137	k__Bacteria	p__Firmicutes	c__Clostridia	o__Clostridiales	f__Lachnospiraceae	g__	s__
New.ReferenceOTU8689	3	11	3	65	0.186753246598186	0.0297596475993005	0.826274960755398	0.0151942682920898	0.164107706165675	-3.31774562060427	1.6960646782332	0.185898650874171	3.51685172847281	2.76950810907199e-07	3.73092306693555e-05	k__Bacteria	p__Firmicutes	c__Clostridia	o__Clostridiales	f__	g__	s__
261350	33	31	3302	9739	0	0	Inf	1	1	3.85958263555318	1.66164759205992	0.215002007562822	1.99617020850356	0.000124957676431234	0.00233815503265312	k__Bacteria	p__Bacteroidetes	c__Bacteroidia	o__Bacteroidales	f__S24-7	g__	s__
3906666	33	31	7446	13140	0	0	Inf	1	1	4.03122843121913	1.66125103772628	0.0794196733088122	2.59505231074002	0.000716650668831727	0.00689593449702366	k__Bacteria	p__Bacteroidetes	c__Bacteroidia	o__Bacteroidales	f__[Odoribacteraceae]	g__Odoribacter	s__
New.ReferenceOTU1828	33	31	7238	21246	0	0	Inf	1	1	3.36946978415722	1.62806549746753	0.60266215815605	3.34507200105192	0.000181516724138727	0.00293218837554915	k__Bacteria	p__Bacteroidetes	c__Bacteroidia	o__Bacteroidales	f__Rikenellaceae	g__	s__
New.ReferenceOTU1109	29	26	1889	265	1.38698969995429	0.26653100958004	7.78373040844913	0.728844635205686	1	4.54965358661014	-1.62422675653779	-0.520375188780084	0.10429376301023	0.00105007188548843	0.00916868322236656	k__Bacteria	p__Firmicutes	c__Clostridia	o__Clostridiales	f__	g__	s__
759751	28	29	409	1413	0.391728212866819	0.0345985568905478	2.63730769566611	0.427560896545337	0.935475465063231	3.56344881653563	1.60951380338115	-0.107636811351559	-0.716908853679282	0.000634693901994114	0.00626264780577077	k__Bacteria	p__Firmicutes	c__Clostridia	o__Clostridiales	f__Lachnospiraceae	NA	NA
659831	30	29	2511	427	0.693626736047812	0.0542461774289841	6.52117533098009	1	1	4.38815771684873	-1.60034978281033	-0.289433559037733	0.399957657356433	0.00260969152436341	0.0176605527569002	k__Bacteria	p__Firmicutes	c__Clostridia	o__Clostridiales	f__	g__	s__
835900	33	31	6110	13043	0	0	Inf	1	1	6.9593668127378	1.5984786804455	-0.00773661664305159	-0.250487770776145	0.000189674963847824	0.00293218837554915	k__Bacteria	p__Bacteroidetes	c__Bacteroidia	o__Bacteroidales	f__[Odoribacteraceae]	g__Odoribacter	s__
215214	33	28	1704	812	Inf	0.449399522011556	Inf	0.107886904761905	0.452166005291005	4.15002662998595	-1.55411756420455	-0.13437228988738	1.01522247570759	0.000597002922611325	0.00611927995676608	k__Bacteria	p__Bacteroidetes	c__Bacteroidia	o__Bacteroidales	f__S24-7	g__	s__
319909	15	9	268	39	2.01422651250548	0.645952316965996	6.57996474639781	0.20453571884824	0.648987031186599	2.15250550572748	-1.52189605727162	-0.571992926956302	0.936837264188123	0.000998828363177421	0.00888580326864441	k__Bacteria	p__Firmicutes	c__Clostridia	o__Clostridiales	f__	g__	s__
New.ReferenceOTU10651	8	13	15	69	0.448871463278586	0.130932055270329	1.45600087224537	0.184138410324164	0.629545373332894	-0.677009705393028	1.51897431053322	-0.323506752309306	1.55899727253003	7.48131900868799e-07	8.04607430708558e-05	k__Bacteria	p__Bacteroidetes	c__Bacteroidia	o__Bacteroidales	f__S24-7	g__	s__
339791	3	12	3	91	0.16303746862887	0.0261403022977523	0.711274683022867	0.00740256277093152	0.12162111029979	0.346725695593391	1.50681048898709	-0.104642819087842	-0.0367166708955278	9.46329931927117e-05	0.00217619675941943	k__Bacteria	p__Firmicutes	c__Clostridia	o__Clostridiales	f__Lachnospiraceae	g__Coprococcus	s__
263138	18	22	71	391	0.496468492392204	0.151976498133588	1.54810188575056	0.20453571884824	0.648987031186599	-0.0295315691164555	1.4627947783308	0.14912448695956	1.69588450428778	0.000362618969194976	0.00444090503832288	k__Bacteria	p__Firmicutes	c__Clostridia	o__Clostridiales	f__Lachnospiraceae	g__	s__
194787	10	13	61	158	0.60686573508406	0.188825745217411	1.8976723201329	0.43582623685206	0.940896101045092	0.881942878245498	1.45425294113437	-1.24579007354478	0.781927824881792	0.000469340556543496	0.00536801337822981	k__Bacteria	p__Firmicutes	c__Clostridia	o__Clostridiales	f__	g__	s__
325850	22	28	1621	473	0.219375884965467	0.0350036597459539	0.968166778390626	0.0333728250188468	0.241939751299828	4.79793327083197	-1.44610429072853	-0.029064327159776	-0.0185118793561569	0.00369759237250201	0.0232455307151293	k__Bacteria	p__Proteobacteria	c__Alphaproteobacteria	o__RF32	f__	g__	s__
351405	15	10	443	18	1.73466037599243	0.564764630235488	5.51167586453819	0.314976762233041	0.789099051043451	0.857451817024469	-1.4437847794516	-0.309759652713805	1.61943519239752	0.00231779161741277	0.0161902036682981	k__Bacteria	p__Firmicutes	c__Clostridia	o__Clostridiales	f__	g__	s__
New.ReferenceOTU3680	3	14	9	80	0.125696269654843	0.0202653262977112	0.538345176483954	0.00154804014535192	0.0634696459594286	-0.347729120747935	1.43502467820099	-0.254475966666089	0.973317781533744	0.000105827734153924	0.00223612593523014	k__Bacteria	p__Firmicutes	c__Clostridia	o__Clostridiales	f__	g__	s__
334575	31	21	1939	328	7.16226593251979	1.33160070953361	73.6149278971226	0.00995906438442197	0.144483041761691	2.8705884733623	-1.4298394835594	-0.334239621414925	1.49049038090395	0.00743559149880833	0.0365195978300847	k__Bacteria	p__Firmicutes	c__Clostridia	o__Clostridiales	f__	g__	s__
2212505	33	30	12616	4720	Inf	0.027294946847507	Inf	0.484375	0.942157466434849	7.01100702561831	-1.40626100406793	0.494233858155958	0.913655827878929	0.000111450603346571	0.00223612593523014	k__Bacteria	p__Bacteroidetes	c__Bacteroidia	o__Bacteroidales	f__S24-7	g__	s__
187133	11	19	28	242	0.32186093598272	0.100007943413383	0.982147715297326	0.0441600266092253	0.278739041708502	0.610292343325232	1.39118597565857	-0.196616100339187	0.655459353749214	0.000529068388896017	0.00573461483596487	k__Bacteria	p__Firmicutes	c__Clostridia	o__Clostridiales	f__Ruminococcaceae	g__	s__
New.CleanUp.ReferenceOTU30134	8	13	20	633	0.448871463278586	0.130932055270329	1.45600087224537	0.184138410324164	0.629545373332894	3.23327060676027	1.38709541093293	-0.624018599389415	-2.22990491035479	0.00539389963311681	0.0304577685870009	k__Bacteria	p__Firmicutes	c__Clostridia	o__Clostridiales	f__	g__	s__
332608	32	30	2692	967	1.06562514425651	0.0131630737979225	86.2554609217618	1	1	3.60114941608458	-1.38550539442321	-0.36718422289085	2.31109169087645	0.000262439530699153	0.00360512108555478	k__Bacteria	p__Firmicutes	c__Clostridia	o__Clostridiales	f__Ruminococcaceae	g__Oscillospira	s__
452014	10	16	68	328	0.41355528010808	0.128750265273321	1.27013688815852	0.126278746730226	0.504579907485608	0.3695472966087	1.37431013667323	-0.726125746030135	1.4955615975506	0.00317775344025347	0.0206663551321312	k__Bacteria	p__Firmicutes	c__Clostridia	o__Clostridiales	f__Ruminococcaceae	g__Oscillospira	s__
271766	29	27	2391	226	1.07285248293631	0.180556526286432	6.37557745627714	1	1	0.50014822031057	-1.33635974521645	-0.725196687617573	3.73938791385142	0.008656358454656	0.0410198292600031	k__Bacteria	p__Firmicutes	c__Clostridia	o__Clostridiales	f__	g__	s__
347933	10	10	17	78	0.914343799286171	0.277840880798065	3.00392440942925	1	1	1.25948181799773	1.32545726971872	-0.714734266002967	-0.235251896891157	0.00012645377164932	0.00233815503265312	k__Bacteria	p__Firmicutes	c__Clostridia	o__Clostridiales	f__	g__	s__
343140	31	26	709	260	2.93188677940579	0.435370393823951	33.2167899555056	0.249907381680096	0.703470629624868	3.71633727028175	-1.32329578149414	0.204426863171664	0.220443921024479	0.000244136013554525	0.0034361232952525	k__Bacteria	p__Firmicutes	c__Clostridia	o__Clostridiales	f__Ruminococcaceae	g__Ruminococcus	s__
352799	32	27	1155	444	4.63747725584288	0.425435427056386	240.295946425086	0.189597970335675	0.629545373332894	4.15677625241994	-1.32229913692712	0.180925662952277	0.0606909575898682	0.00449645841530815	0.0266676747524251	k__Bacteria	p__Firmicutes	c__Clostridia	o__Clostridiales	f__Lachnospiraceae	g__	s__
New.ReferenceOTU10431	14	12	158	18	1.16385558866307	0.383358605568642	3.56954167409001	0.803481344109714	1	-1.37158737844096	-1.32186529431157	-0.137097843316237	3.65268618690289	0.000129518844620913	0.00234877443226002	k__Bacteria	p__Firmicutes	c__Clostridia	o__Clostridiales	f__	g__	s__
New.CleanUp.ReferenceOTU53486	14	18	35	147	0.537517041540874	0.17538013402783	1.60224376629988	0.317145854024886	0.789099051043451	0.0329017340218067	1.30342650700447	-0.00851604158924989	1.17871842167151	8.89408964298401e-05	0.00209678163333348	k__Bacteria	p__Bacteroidetes	c__Bacteroidia	o__Bacteroidales	f__S24-7	g__	s__
New.ReferenceOTU3940	14	21	26	142	0.356916808113661	0.111041488243318	1.08893114430983	0.0491736848162031	0.289817404885497	-0.971627706397026	1.29129370336166	0.260576083000514	2.03632555063686	9.07076944877444e-07	8.55373559019429e-05	k__Bacteria	p__Bacteroidetes	c__Bacteroidia	o__Bacteroidales	f__S24-7	g__	s__
322840	2	14	3	57	0.0815840218254885	0.00807241117290743	0.418310082292155	0.00037572841317059	0.0295259911349889	-0.232867407040338	1.2895059928394	0.116836235346722	0.420968018196294	7.65247975968861e-05	0.00195034821983415	k__Bacteria	p__Firmicutes	c__Clostridia	o__Clostridiales	f__Peptostreptococcaceae	g__	s__
321768	33	28	779	342	Inf	0.449399522011556	Inf	0.107886904761905	0.452166005291005	1.90376073355833	-1.28199663593317	-0.222944859655085	2.35041204395317	0.000462655725994475	0.00536801337822981	k__Bacteria	p__Firmicutes	c__Clostridia	o__Clostridiales	f__	g__	s__
265322	18	20	54	195	0.664335255206663	0.213543228472027	2.01776824775769	0.45498263210664	0.940896101045092	-0.457292962398475	1.27357240089988	-0.111463993855044	1.94718122527789	0.000153364172290941	0.00258316937377113	k__Bacteria	p__Bacteroidetes	c__Bacteroidia	o__Bacteroidales	f__S24-7	g__	s__
348376	9	17	23	560	0.314867073983499	0.0949331593671872	0.981821859563805	0.0409317581539175	0.264374300953042	4.23592379468209	1.27266257794528	-0.773931837098471	-2.90458943187364	0.00645689274236638	0.0336400544533232	k__Bacteria	p__Firmicutes	c__Clostridia	o__Clostridiales	f__	g__	s__
259846	16	13	357	99	1.29775923264491	0.434775113002712	3.92520685197158	0.624773564164779	1	1.38648667692962	-1.26707207980426	-0.70205842286944	1.82882833556819	0.00771068909732817	0.0373769455453494	k__Bacteria	p__Firmicutes	c__Clostridia	o__Clostridiales	f__	g__	s__
New.ReferenceOTU6622	14	25	22	127	0.182153677261718	0.0476067911492887	0.612316869507464	0.0022208960353341	0.0775668504192612	-0.911111816359588	1.25853878522588	-0.0632248764209497	1.85419895938228	7.67918014462038e-07	8.04607430708558e-05	k__Bacteria	p__Bacteroidetes	c__Bacteroidia	o__Bacteroidales	f__S24-7	g__	s__
3150250	24	24	76	254	0.780837866338205	0.209489567991172	2.80378976101813	0.775798875706094	1	1.37723532676544	1.25134191534384	-0.0472810937082162	0.339606291349772	6.0219580011913e-05	0.00162248754146383	k__Bacteria	p__Firmicutes	c__Clostridia	o__Clostridiales	f__Lachnospiraceae	g__	s__
New.ReferenceOTU755	17	17	35	136	0.876830609851229	0.292434571761939	2.61164220750136	0.807622001944799	1	0.336659038150297	1.24477176555858	-0.135012394164965	0.958704520477529	5.31692116009246e-05	0.00152846615892519	k__Bacteria	p__Bacteroidetes	c__Bacteroidia	o__Bacteroidales	f__S24-7	g__	s__
New.ReferenceOTU5050	29	30	754	501	0.24646336918306	0.00475727321581053	2.68628786558074	0.355971896955504	0.849146363838998	2.34292230333876	-1.24138799468024	0.127225777474981	2.02587482931487	0.000593219120119004	0.00611927995676608	k__Bacteria	p__Bacteroidetes	c__Bacteroidia	o__Bacteroidales	f__Prevotellaceae	g__Prevotella	s__
New.CleanUp.ReferenceOTU68492	28	30	270	784	0.190985213116187	0.00382715126327552	1.85903675771164	0.197511874991731	0.635678150570655	0.639292853953895	1.23136802390409	0.81385922183928	1.89302277729978	0.000217739168088513	0.0032591751667852	k__Bacteria	p__Bacteroidetes	c__Bacteroidia	o__Bacteroidales	f__Rikenellaceae	g__	s__
New.ReferenceOTU9669	17	26	47	208	0.209701263734954	0.0502831042076111	0.741848239681076	0.00786732526859726	0.12162111029979	-0.12292083230407	1.22830940463036	0.109939714183468	1.56933149396612	1.07170548715119e-05	0.000473006041288975	k__Bacteria	p__Bacteroidetes	c__Bacteroidia	o__Bacteroidales	f__Rikenellaceae	g__	s__
568952	7	15	9	61	0.293111330506404	0.0817102706177576	0.96274497722434	0.0346361255837506	0.241939751299828	0.250081236098298	1.22147782649522	-0.571552170866355	0.63507313904806	2.02963936884546e-05	0.000708870342526397	k__Bacteria	p__Firmicutes	c__Clostridia	o__Clostridiales	f__Lachnospiraceae	g__	s__
344726	30	30	501	130	0.338641590137878	0.00615391930051957	4.49300101596178	0.613583138173302	1	1.16888296896633	-1.21622306439911	-0.163223139475412	2.25090171118289	0.000133444878042443	0.00237431169800044	k__Bacteria	p__Firmicutes	c__Clostridia	o__Clostridiales	f__Lachnospiraceae	g__	s__
468313	20	19	232	41	0.972086901760366	0.315639516510984	2.98080119619687	1	1	1.24619445623155	-1.2151383589004	0.167532105211271	1.25044349254728	0.000293358353744751	0.00372182354994355	k__Bacteria	p__Firmicutes	c__Clostridia	o__Clostridiales	f__Lachnospiraceae	g__	s__
174500	25	22	91	266	1.27349015564266	0.364014360150083	4.53376501303348	0.77943176429419	1	0.989345901069158	1.21033489790359	0.20303506003562	0.704538651326468	0.000230035108947751	0.00331379786180728	k__Bacteria	p__Bacteroidetes	c__Bacteroidia	o__Bacteroidales	f__S24-7	g__	s__
206494	17	8	223	61	2.99977919175896	0.950146518212593	10.171066451118	0.0433511870363289	0.278096390307879	-0.486846602688065	-1.2070786021158	0.322654454564813	3.65040428357336	0.000510969255263005	0.00562757943240614	k__Bacteria	p__Firmicutes	c__Clostridia	o__Clostridiales	f__Lachnospiraceae	g__	s__
New.CleanUp.ReferenceOTU100285	25	17	179	44	2.53465236626711	0.788298803982973	8.66573559180304	0.114403700772099	0.475254140211846	1.29313495341831	-1.18494121768482	-0.0524559153480075	1.26460490151489	0.000123333569348723	0.00233815503265312	k__Bacteria	p__Firmicutes	c__Clostridia	o__Clostridiales	f__Lachnospiraceae	g__[Ruminococcus]	s__gnavus
440840	23	26	621	347	0.447951504616638	0.103973554507153	1.69873179220565	0.241875147291072	0.689088410560367	0.780026078183605	-1.18295141453711	0.123126403697347	3.09933341236483	0.0058721855497734	0.0319507878428672	k__Bacteria	p__Firmicutes	c__Clostridia	o__Clostridiales	f__	g__	s__
276052	7	18	30	184	0.199992290410187	0.0551566809230478	0.655263086819136	0.00441799902044288	0.0931259805514877	1.22246721334392	1.18194344077684	0.446728383281619	-0.305640495531855	0.00443539545955916	0.026640623683849	k__Bacteria	p__Firmicutes	c__Clostridia	o__Clostridiales	f__	g__	s__
New.ReferenceOTU10689	14	21	28	111	0.356916808113661	0.111041488243318	1.08893114430983	0.0491736848162031	0.289817404885497	-0.514853218566013	1.16136297647988	-0.182709312378114	1.7143247967475	9.34449032377153e-06	0.000440592718765828	k__Bacteria	p__Bacteroidetes	c__Bacteroidia	o__Bacteroidales	f__S24-7	g__	s__
277505	12	15	170	64	0.614325533733876	0.199157540576722	1.8531819675055	0.448122421240438	0.940896101045092	1.47488222841344	-1.1564515565507	-0.811660176234644	1.45112272306307	0.0042741029865562	0.0260030910730483	k__Bacteria	p__Firmicutes	c__Clostridia	o__Clostridiales	f__	g__	s__
New.ReferenceOTU1224	10	22	12	73	0.183364152982093	0.0527178611384728	0.584870176956589	0.00241198771159748	0.0788065622668831	-1.51795630724538	1.14746868864689	0.178200148363233	2.14587117730988	2.06355222769592e-08	3.89185950143451e-06	k__Bacteria	p__Bacteroidetes	c__Bacteroidia	o__Bacteroidales	f__Rikenellaceae	g__	s__
348142	13	4	40	5	4.28667968050099	1.10747819270433	20.8069525105585	0.0234095431399355	0.196229001259387	1.08220726964291	-1.11773115016779	-0.493684614960655	0.749291788828946	0.000296009296124885	0.00372182354994355	k__Bacteria	p__Firmicutes	c__Clostridia	o__Clostridiales	f__	g__	s__
New.ReferenceOTU12336	15	25	57	176	0.205482800348802	0.0539255767457036	0.689869428251091	0.00474024079159216	0.0931259805514877	-0.387666097854304	1.10521991023902	-0.0970265724482867	1.89813545711425	0.000211822570253518	0.00322175296369463	k__Bacteria	p__Bacteroidetes	c__Bacteroidia	o__Bacteroidales	f__S24-7	g__	s__
New.CleanUp.ReferenceOTU56173	17	6	50	6	4.31964781079186	1.28561616264516	16.4120482266448	0.0096287949334592	0.144126247972254	-0.611847215208383	-1.10129345691934	-0.132985980495098	2.52460286090201	9.03695790153745e-06	0.000440592718765828	k__Bacteria	p__Firmicutes	c__Clostridia	o__Clostridiales	f__	g__	s__
327900	30	24	440	145	2.8688699070532	0.577814378159622	19.029135604797	0.178025642043425	0.629545373332894	1.92499729701012	-1.09667271281073	-0.458673943602087	1.65467528659137	0.000755473523740022	0.00719607608976607	k__Bacteria	p__Firmicutes	c__Clostridia	o__Clostridiales	f__Ruminococcaceae	g__Ruminococcus	s__
661055	32	29	568	324	2.18053625947691	0.10818438548142	134.08759700709	0.607142857142857	1	0.578903400906158	-1.0960575409382	0.109445196709799	3.01018303954997	0.00249235665555103	0.0172815612219457	k__Bacteria	p__Firmicutes	c__Clostridia	o__Clostridiales	f__	g__	s__
1110008	29	25	392	197	1.72497708984743	0.361359670519917	9.30066739949557	0.503703514134043	0.953800027767876	0.750962903439005	-1.08336040834195	-0.636327783294626	2.87855355032892	0.00162288146248824	0.0123417517671485	k__Bacteria	p__Firmicutes	c__Clostridia	o__Clostridiales	f__Ruminococcaceae	g__	s__
New.ReferenceOTU2341	32	27	542	236	4.63747725584288	0.425435427056386	240.295946425086	0.189597970335675	0.629545373332894	2.98968750840632	-1.07667285247461	0.389037649351505	0.525094725436907	0.00128094817461643	0.0101534677306149	k__Bacteria	p__Bacteroidetes	c__Bacteroidia	o__Bacteroidales	f__S24-7	g__	s__
320169	32	31	3525	1959	0	0	41.5167945808203	1	1	5.64686537252036	-1.0760043355756	-0.0490921425045577	0.773293604275767	0.00257284064760096	0.0176605527569002	k__Bacteria	p__Bacteroidetes	c__Bacteroidia	o__Bacteroidales	f__S24-7	g__	s__
New.CleanUp.ReferenceOTU78769	27	23	289	79	1.55422586530615	0.404050955887106	6.30934830968787	0.551645657635328	0.996555278065353	2.80480700674709	-1.07599805505043	-0.658811271676766	0.304546572626751	0.00121371848241452	0.010039794113306	k__Bacteria	p__Firmicutes	c__Clostridia	o__Clostridiales	f__Lachnospiraceae	g__	s__
New.ReferenceOTU7374	30	26	387	165	1.90360815430739	0.333024125795754	13.4540381426361	0.468078364847935	0.942157466434849	1.70156512054853	-1.06789665651235	-0.570849356844003	1.86475771189619	0.0011149827104846	0.00938775621416945	k__Bacteria	p__Bacteroidetes	c__Bacteroidia	o__Bacteroidales	f__Bacteroidaceae	g__Bacteroides	s__
New.ReferenceOTU6856	8	17	12	63	0.269467689398937	0.0783956533157281	0.857851539645077	0.0203993076383175	0.196229001259387	0.0161995749821549	1.06594534892912	0.243631113927784	0.601080069961589	8.2613069090947e-05	0.00203990614571847	Unassigned	NA	NA	NA	NA	NA	NA
New.ReferenceOTU2291	32	30	268	547	1.06562514425651	0.0131630737979225	86.2554609217618	1	1	0.813674441165897	1.06471896378178	0.0752281746932286	1.98825644175918	0.000184196652793936	0.00293218837554915	k__Bacteria	p__Bacteroidetes	c__Bacteroidia	o__Bacteroidales	f__S24-7	g__	s__
353195	12	6	70	11	2.34874374844953	0.673808255562961	9.03638345367697	0.168684390912349	0.611805310116712	-0.870722843792366	-1.06027788258602	-0.337276177401408	2.74808394193112	0.000950768513772459	0.00853880674749932	k__Bacteria	p__Firmicutes	c__Clostridia	o__Clostridiales	f__	g__	s__
New.ReferenceOTU11765	25	20	402	66	1.70408734711078	0.51093807807697	5.91748805585892	0.414747571100135	0.935475465063231	3.31336276489507	-1.05846440924935	-0.239027127117673	-0.462249995982402	0.00664762715193302	0.0340690891536567	k__Bacteria	p__Firmicutes	c__Clostridia	o__Clostridiales	f__	g__	s__
4402042	9	5	50	5	1.92990548096642	0.495797336365425	8.42879306276611	0.36906971833616	0.870081860977497	-0.599538175332832	-1.05138049837891	0.171226687190765	1.96691151138165	0.00116294906973272	0.00970496436068985	k__Bacteria	p__Firmicutes	c__Clostridia	o__Clostridiales	f__	g__	s__
New.ReferenceOTU1007	20	9	65	12	3.67823729863512	1.18349680572449	12.245558309579	0.0136195569016529	0.158558545163688	-0.292156174330127	-1.04285341769348	0.140128635033219	1.9595859059667	2.20923981322085e-05	0.000744040408524021	k__Bacteria	p__Firmicutes	c__Clostridia	o__Clostridiales	f__	g__	s__
335330	27	17	147	40	3.62759741449687	1.05920526747113	13.9105082581959	0.0304584457048192	0.227954875394004	2.43311085392743	-1.03798832436798	0.679645829833816	-0.480719612561402	8.43651534284415e-05	0.00203990614571847	k__Bacteria	p__Firmicutes	c__Clostridia	o__Clostridiales	f__Ruminococcaceae	g__Oscillospira	s__
199118	10	20	48	140	0.245018246968759	0.0735466482790802	0.762201496679755	0.0116144694553092	0.148006009410224	-0.0425959798839697	1.03548028504982	0.154487139276503	1.27602571562268	0.00474137814623366	0.0277709291422257	k__Bacteria	p__Bacteroidetes	c__Bacteroidia	o__Bacteroidales	f__S24-7	g__	s__
New.ReferenceOTU3185	14	27	27	128	0.11345215413274	0.0234104233515835	0.429178952411943	0.000236993413965501	0.0295259911349889	-1.3000894488135	1.01392031453631	0.201788725845935	2.38043928823429	3.47169611882413e-06	0.000284061812778977	k__Bacteria	p__Bacteroidetes	c__Bacteroidia	o__Bacteroidales	NA	NA	NA
401384	33	31	893	421	0	0	Inf	1	1	1.72281190378938	-1.01361550419144	-0.215824325403015	2.71043949455592	0.000866174845425395	0.00793012504112765	k__Bacteria	p__Firmicutes	c__Clostridia	o__Clostridiales	f__Ruminococcaceae	g__Oscillospira	s__
New.ReferenceOTU1531	25	28	98	261	0.340414658937722	0.0524218145835957	1.61923588502857	0.186444856236173	0.629545373332894	-0.527942881378743	1.01359911427798	0.171706343501698	2.41317427706924	0.000116678902093671	0.00229225426404857	k__Bacteria	p__Bacteroidetes	c__Bacteroidia	o__Bacteroidales	f__S24-7	g__	s__
New.CleanUp.ReferenceOTU41080	9	19	11	61	0.242692432889706	0.0719525190488623	0.761427653053868	0.0111247804842327	0.148006009410224	-0.999067849187487	1.01324722349577	0.818396801221566	1.16995918879398	7.29743297569661e-06	0.000407150327349961	k__Bacteria	p__Bacteroidetes	c__Bacteroidia	o__Bacteroidales	f__	g__	s__
New.CleanUp.ReferenceOTU28481	17	15	43	104	1.13111529913619	0.380553470482608	3.38029951098035	1	1	0.282239912489641	1.00768400583552	-0.349468508555758	1.28596986234682	0.000686427477390106	0.00667320733174093	k__Bacteria	p__Bacteroidetes	c__Bacteroidia	o__Bacteroidales	f__S24-7	g__	s__
342504	29	26	289	128	1.38698969995429	0.26653100958004	7.78373040844913	0.728844635205686	1	2.00850998236747	-1.00408519050179	0.379622386036798	1.00488016073198	0.000107937198994433	0.00223612593523014	k__Bacteria	p__Firmicutes	c__Clostridia	o__Clostridiales	f__Clostridiaceae	g__	s__
1060029	8	15	10	63	0.347338884213602	0.101641519643378	1.11033599914157	0.067731183374661	0.349019158045384	1.19695498506863	1.00154204136954	0.475038197094053	-0.784598443761276	0.000291962484893349	0.00372182354994355	k__Bacteria	p__Actinobacteria	c__Actinobacteria	o__Actinomycetales	f__Corynebacteriaceae	g__Corynebacterium	s__
339549	32	26	340	133	6.00172486587725	0.616204980765251	299.473844938407	0.0993794572566454	0.437919757911293	2.54506094772209	-0.992017921722288	0.333307210358764	0.501891629641249	0.000573603487252867	0.00601008987199393	k__Bacteria	p__Bacteroidetes	c__Bacteroidia	o__Bacteroidales	f__S24-7	g__	s__
New.ReferenceOTU10621	31	29	893	616	1.06782019194421	0.0729828022261622	15.6254564040344	1	1	2.12074951857595	-0.984926343078133	-0.0620853057302098	2.35208726674719	0.00968496209236937	0.0449897500152922	k__Bacteria	p__Bacteroidetes	c__Bacteroidia	o__Bacteroidales	f__[Paraprevotellaceae]	g__[Prevotella]	s__
274455	32	31	741	345	0	0	41.5167945808203	1	1	2.96398982821947	-0.979123757876986	0.1190672353329	1.20897919705118	0.000508798229533421	0.00562757943240614	k__Bacteria	p__Firmicutes	c__Clostridia	o__Clostridiales	f__Lachnospiraceae	g__Coprococcus	s__
457371	28	27	288	179	0.832048595531304	0.148377356442567	4.33036271821701	1	1	1.69962166503236	-0.972824226332622	0.403803895092855	1.20764381954874	0.00109475800662882	0.00937751862121119	k__Bacteria	p__Firmicutes	c__Clostridia	o__Clostridiales	f__Lachnospiraceae	g__	s__
340853	19	29	75	413	0.0970187585394109	0.00964714756938552	0.495063338164113	0.00115510463401136	0.0579512633023314	-0.316082290648156	0.968686848396133	-0.101432720714195	2.1944597866208	0.00776869705926668	0.0373769455453494	k__Bacteria	p__Firmicutes	c__Clostridia	o__Clostridiales	f__Lachnospiraceae	g__	s__
New.ReferenceOTU6731	10	24	16	83	0.131726405028632	0.0350644236908447	0.439580317248933	0.000191994458056133	0.0295259911349889	-0.948079464455237	0.964087331137473	0.42819864540131	1.65866101747881	2.36065260415105e-05	0.000767619105418771	k__Bacteria	p__Bacteroidetes	c__Bacteroidia	o__Bacteroidales	f__[Odoribacteraceae]	g__Odoribacter	s__
192368	14	5	44	11	3.75032538129607	1.0479281472345	15.7063517180646	0.0291978124781942	0.222044654572074	2.40610176953763	-0.958057363411389	-0.407580193561034	-0.418534270407017	0.00150788617853613	0.0116331102554169	k__Bacteria	p__Firmicutes	c__Clostridia	o__Clostridiales	f__Lachnospiraceae	g__	s__
276149	24	25	893	492	0.644474387930283	0.161981978292966	2.39430150296824	0.559861574903791	1	4.26869922849037	-0.95583129433362	-0.0964377425026258	0.535232917308959	0.00589724017407706	0.0319507878428672	k__Bacteria	p__Bacteroidetes	c__Bacteroidia	o__Bacteroidales	f__Porphyromonadaceae	g__Parabacteroides	s__
New.ReferenceOTU11316	31	29	382	192	1.06782019194421	0.0729828022261622	15.6254564040344	1	1	2.06195867802096	-0.950406202149231	-0.193244764690252	1.41463957857347	0.00128129656409669	0.0101534677306149	k__Bacteria	p__Bacteroidetes	c__Bacteroidia	o__Bacteroidales	f__[Paraprevotellaceae]	g__[Prevotella]	s__
New.ReferenceOTU3718	15	26	35	125	0.165298016897916	0.0395050972132045	0.582715261406871	0.0017717105361563	0.0668289214238156	-0.736479991077994	0.944928897188087	0.18417904793431	1.95142128172031	3.54993604844475e-05	0.0011158632312278	k__Bacteria	p__Bacteroidetes	c__Bacteroidia	o__Bacteroidales	f__S24-7	g__	s__
168145	13	22	33	156	0.271869354478862	0.0816622627338893	0.844953695830075	0.0136195569016529	0.158558545163688	0.550294590608449	0.942926123840077	0.0348055800755308	0.717486074035668	0.00301075635476243	0.0197162725176456	k__Bacteria	p__Firmicutes	c__Clostridia	o__Clostridiales	f__Ruminococcaceae	g__	s__
New.ReferenceOTU8249	26	27	66	198	0.555372037207942	0.106144256024169	2.49589108572315	0.511920343370234	0.961635226689504	-1.3991544110492	0.942053434569274	0.210508646603767	2.94393027535445	1.83772209089158e-05	0.000667409106472517	k__Bacteria	p__Bacteroidetes	c__Bacteroidia	o__Bacteroidales	f__S24-7	g__	s__
278901	27	23	393	126	1.55422586530615	0.404050955887106	6.30934830968787	0.551645657635328	0.996555278065353	3.83552669763471	-0.9390788441629	0.40862375044971	-1.02833056811441	0.00947241698465302	0.0442202436461772	k__Bacteria	p__Firmicutes	c__Clostridia	o__Clostridiales	f__Ruminococcaceae	g__	s__
270758	8	16	24	87	0.306006704211087	0.0894097473586449	0.974956045576304	0.0381487610394463	0.258807781728042	2.30319524073791	0.937610818013792	0.369753111119379	-1.45612184778822	0.00336996245605031	0.0216181945309894	k__Bacteria	p__Firmicutes	c__Clostridia	o__Clostridiales	f__Lachnospiraceae	g__[Ruminococcus]	s__gnavus
New.ReferenceOTU11203	19	28	99	320	0.149878237007573	0.0243019129693459	0.638726329015259	0.00421632123475817	0.0931259805514877	-1.3266459681225	0.937429636963896	0.199233925718951	3.33664204244181	0.00122719672293578	0.0100630131280734	k__Bacteria	p__Bacteroidetes	c__Bacteroidia	o__Bacteroidales	f__[Odoribacteraceae]	g__Odoribacter	s__
416078	33	31	2834	4769	0	0	Inf	1	1	3.33940077948174	0.936189454300447	-0.0257905881427203	2.77293746423887	0.000162500095965014	0.00268837878061418	k__Bacteria	p__Bacteroidetes	c__Bacteroidia	o__Bacteroidales	f__S24-7	g__	s__
267714	20	17	220	78	1.26226822456037	0.418618230086396	3.84261097399576	0.800526176351966	1	1.37883885784893	-0.930498161793773	0.0957576161390381	1.38770623031783	0.00711284660707011	0.0353021807919322	k__Bacteria	p__Firmicutes	c__Clostridia	o__Clostridiales	f__Lachnospiraceae	g__	s__
New.CleanUp.ReferenceOTU58161	33	30	698	337	Inf	0.027294946847507	Inf	0.484375	0.942157466434849	3.31395524341792	-0.930304860944566	0.303557063638131	0.579844410570774	0.00327991623289376	0.0211846644357453	k__Bacteria	p__Bacteroidetes	c__Bacteroidia	o__Bacteroidales	f__S24-7	g__	s__
New.ReferenceOTU4688	8	17	11	56	0.269467689398937	0.0783956533157281	0.857851539645077	0.0203993076383175	0.196229001259387	-1.05690332620364	0.929632735661466	0.14135547822335	1.76532930366924	9.69249882244074e-05	0.00217619675941943	k__Bacteria	p__Bacteroidetes	c__Bacteroidia	o__Bacteroidales	f__	g__	s__
350320	3	11	3	30	0.186753246598186	0.0297596475993005	0.826274960755398	0.0151942682920898	0.164107706165675	-1.61920801388011	0.922045338736666	0.0520535527619155	1.93681198063784	0.000397641290650857	0.00478913899399185	k__Bacteria	p__Firmicutes	c__Clostridia	o__Clostridiales	f__	g__	s__
317633	21	16	104	39	1.62780145881613	0.539612416661956	5.02115057810109	0.448122421240438	0.940896101045092	1.32819298521078	-0.917857190336099	-0.412405493937025	0.992855630199983	0.000631743805228741	0.00626264780577077	k__Bacteria	p__Firmicutes	c__Clostridia	o__Clostridiales	f__Ruminococcaceae	g__Oscillospira	s__
New.ReferenceOTU118	13	22	23	90	0.271869354478862	0.0816622627338893	0.844953695830075	0.0136195569016529	0.158558545163688	-1.45038977880256	0.917502737942972	0.182078843476494	2.4574493767011	1.84015236143006e-05	0.000667409106472517	k__Bacteria	p__Bacteroidetes	c__Bacteroidia	o__Bacteroidales	f__S24-7	g__	s__
196672	15	21	51	170	0.402782453590239	0.126061927571503	1.22703159919687	0.0840606382374089	0.390796915805145	0.22121627861322	0.910564856851405	-0.0646565841463567	1.40222609381594	0.00576133601308433	0.0317715781306346	k__Bacteria	p__Bacteroidetes	c__Bacteroidia	o__Bacteroidales	f__S24-7	g__	s__
303269	11	20	25	106	0.280978065385184	0.0860320469571641	0.863866258754367	0.023562586465295	0.196229001259387	-1.12221783694513	0.909948155483758	0.0199660346684122	2.24539533717396	0.00136170951648301	0.0106123311904419	k__Bacteria	p__Firmicutes	c__Clostridia	o__Clostridiales	f__	g__	s__
New.CleanUp.ReferenceOTU69595	24	29	75	199	0.188489175657955	0.0181661176939407	1.03518492963939	0.0446337171770772	0.278739041708502	-1.04565539048648	0.898788704976511	0.0134393096004236	2.6957634938498	0.000277594709028797	0.00372182354994355	k__Bacteria	p__Bacteroidetes	c__Bacteroidia	o__Bacteroidales	f__S24-7	g__	s__
446135	32	31	293	580	0	0	41.5167945808203	1	1	1.37475015388615	0.892172317830713	-0.198910588990439	1.75178649012143	0.00151736220722829	0.0116331102554169	k__Bacteria	p__Firmicutes	c__Clostridia	o__Clostridiales	f__Ruminococcaceae	g__Oscillospira	s__
New.ReferenceOTU8692	5	11	25	46	0.33054201280196	0.0772894697260995	1.23080898563694	0.0845414324753442	0.390796915805145	-0.0153922328967877	0.889938017393112	-0.893981405309704	1.21149351867786	0.00575654051007949	0.0317715781306346	k__Bacteria	p__Firmicutes	c__Clostridia	o__Clostridiales	f__	g__	s__
New.ReferenceOTU10767	7	18	18	72	0.199992290410187	0.0551566809230478	0.655263086819136	0.00441799902044288	0.0931259805514877	0.3552805801983	0.88773658129024	-0.350252572281988	0.626699130802055	0.00466602652246893	0.0275003938168013	k__Bacteria	p__Bacteroidetes	c__Bacteroidia	o__Bacteroidales	f__S24-7	g__	s__
355746	27	18	194	65	3.18843020310124	0.923262898386417	12.2569002871299	0.0553953467189938	0.307281246800066	2.10362145586197	-0.884541863325506	0.13355018328855	0.436372969376618	0.00270463722665104	0.0179610767938868	k__Bacteria	p__Bacteroidetes	c__Bacteroidia	o__Bacteroidales	f__S24-7	g__	s__
New.ReferenceOTU9434	16	7	137	29	3.16630987539255	0.973879009061395	11.2469030783983	0.0392912545917028	0.25910246909074	-1.99344866762806	-0.880529732694801	-0.158932117130556	4.60917503225387	0.00702843709997185	0.035254341411029	k__Bacteria	p__Firmicutes	c__Clostridia	o__Clostridiales	f__Lachnospiraceae	g__	s__
349036	13	3	20	3	5.89942411810951	1.37227174693257	36.4919689646031	0.00873237344774109	0.132816583245481	0.143041245839116	-0.871955843661571	0.0616796949290608	1.11433798073787	0.000513225695850401	0.00562757943240614	k__Bacteria	p__Firmicutes	c__Clostridia	o__Clostridiales	f__Lachnospiraceae	g__	s__
New.ReferenceOTU1674	23	29	86	222	0.162931718521236	0.0158413130826183	0.874611005031585	0.0230644449674728	0.196229001259387	0.778673897376973	0.868774452473913	0.439864075377136	0.942321331730857	0.000326162256780509	0.00404698694926342	k__Bacteria	p__Bacteroidetes	c__Bacteroidia	o__Bacteroidales	f__S24-7	g__	s__
New.CleanUp.ReferenceOTU35608	3	10	3	26	0.215168947093449	0.0339481382537136	0.969560087751728	0.0299251677085997	0.225755465193676	-2.2739754572535	0.858586994635676	0.000517579447984237	2.55629588536827	0.00062248637895846	0.00626264780577077	k__Bacteria	p__Bacteroidetes	c__Bacteroidia	o__Bacteroidales	f__Rikenellaceae	g__	s__
New.ReferenceOTU10169	31	31	276	506	0	0	5.64492858521896	0.492559523809524	0.942157466434849	0.352442615817032	0.854588829475979	0.0874523593173161	2.50163997926993	0.0021568985994947	0.0154087528736629	k__Bacteria	p__Bacteroidetes	c__Bacteroidia	o__Bacteroidales	f__S24-7	g__	s__
New.ReferenceOTU4490	6	18	12	72	0.165709377257692	0.0428382579910951	0.562728126185622	0.00169359131890799	0.066544025572093	-1.03780649614286	0.852956813533478	0.389790581480128	1.57846484777122	0.00267707832323604	0.017904147934834	k__Bacteria	p__Bacteroidetes	c__Bacteroidia	o__Bacteroidales	f__Rikenellaceae	g__	s__
New.CleanUp.ReferenceOTU121631	27	18	236	106	3.18843020310124	0.923262898386417	12.2569002871299	0.0553953467189938	0.307281246800066	0.840920943179597	-0.836423782914575	0.219991075611842	1.94087621994106	0.00655806907628279	0.0338719136954311	k__Bacteria	p__Bacteroidetes	c__Bacteroidia	o__Bacteroidales	f__S24-7	g__	s__
268043	15	11	54	21	1.50526408490683	0.495597054374943	4.68289257943384	0.45498263210664	0.940896101045092	-0.0921882047290225	-0.836214118334316	-0.125697368601472	1.92176201531852	0.00124539270347874	0.0100726747443826	k__Bacteria	p__Firmicutes	c__Clostridia	o__Clostridiales	f__Ruminococcaceae	g__Ruminococcus	s__
331772	33	31	7248	3909	0	0	Inf	1	1	6.13861364318104	-0.832512276134336	0.129829793237447	1.36280320727704	0.000401211007980229	0.00478913899399185	k__Bacteria	p__Bacteroidetes	c__Bacteroidia	o__Bacteroidales	f__S24-7	g__	s__
New.ReferenceOTU9377	13	25	29	98	0.16113699820269	0.0418409169739005	0.543433326496454	0.000987434710360746	0.0547735842276579	-0.51776944550613	0.825072474058537	0.237845919810439	1.55378475786351	0.00046037604626518	0.00536801337822981	k__Bacteria	p__Bacteroidetes	c__Bacteroidia	o__Bacteroidales	f__[Odoribacteraceae]	g__Odoribacter	s__
449833	33	31	10595	16881	0	0	Inf	1	1	5.57242845963869	0.813747970509127	-0.037480647998812	2.46059337067527	0.0011038224463992	0.00937751862121119	k__Bacteria	p__Bacteroidetes	c__Bacteroidia	o__Bacteroidales	f__S24-7	g__	s__
177512	21	16	69	132	1.62780145881613	0.539612416661956	5.02115057810109	0.448122421240438	0.940896101045092	-1.00183689827379	0.811490050950977	0.160077309657067	2.61937124051626	0.00707643858258082	0.0353021807919322	k__Bacteria	p__Bacteroidetes	c__Bacteroidia	o__Bacteroidales	f__S24-7	g__	s__
New.CleanUp.ReferenceOTU130268	32	27	573	255	4.63747725584288	0.425435427056386	240.295946425086	0.189597970335675	0.629545373332894	3.04674125173399	-0.806100602204125	0.433100710746217	0.558042235797959	0.00569483410022642	0.0317715781306346	k__Bacteria	p__Bacteroidetes	c__Bacteroidia	o__Bacteroidales	f__S24-7	g__	s__
264240	26	18	74	119	2.64034354337563	0.792344891331839	9.50019919787228	0.106096439302315	0.448649965300823	1.05234236670321	0.801305451343544	-0.252473195045361	0.766609156485808	0.00191885518992988	0.0140784601919382	k__Bacteria	p__Bacteroidetes	c__Bacteroidia	o__Bacteroidales	f__Rikenellaceae	g__	s__
New.ReferenceOTU10831	14	21	26	73	0.356916808113661	0.111041488243318	1.08893114430983	0.0491736848162031	0.289817404885497	-0.0305096049553824	0.798628796639592	-0.158633143694638	1.25342741185245	0.000140003967708861	0.00244488410276769	k__Bacteria	p__Bacteroidetes	c__Bacteroidia	o__Bacteroidales	f__	g__	s__
New.ReferenceOTU4685	28	22	222	126	2.26122454974774	0.580411137305232	9.89859083141237	0.232137763861784	0.671490525526571	1.30695720967795	-0.797466136238407	0.192227680678179	1.46616894452527	0.00639467668957333	0.0335010006570425	k__Bacteria	p__Bacteroidetes	c__Bacteroidia	o__Bacteroidales	f__Prevotellaceae	g__Prevotella	s__
New.ReferenceOTU5169	9	20	17	66	0.211958227265831	0.061992516278138	0.669750336278835	0.00529947754955622	0.0990837231503718	-0.875829794649959	0.791641489089292	0.310059025092246	1.68020384103154	0.00103982289849021	0.00916404666613336	k__Bacteria	p__Bacteroidetes	c__Bacteroidia	o__Bacteroidales	f__	g__	s__
New.ReferenceOTU11121	12	26	23	89	0.114403126058119	0.0268676798908553	0.407019916387707	0.000130007775431354	0.0295259911349889	-0.901054413496204	0.789161425283908	0.205451635075126	1.87870221441498	0.000224015000964002	0.00330072102982897	k__Bacteria	p__Bacteroidetes	c__Bacteroidia	o__Bacteroidales	f__S24-7	g__	s__
New.ReferenceOTU3601	23	28	76	195	0.251724154116188	0.0398291639933231	1.13211153771786	0.0615965041176391	0.322697241016298	-1.67892397175334	0.786845552180374	0.440574233240726	3.20169051099428	0.000843250928575289	0.00779593750633821	k__Bacteria	p__Bacteroidetes	c__Bacteroidia	o__Bacteroidales	f__Rikenellaceae	g__	s__
New.ReferenceOTU9293	15	22	33	91	0.346934276572629	0.105703602336278	1.07286717729543	0.0466585428770079	0.285707830733886	-0.187326420544463	0.782245712635814	0.107926052819831	1.49677987785459	0.000292251359304068	0.00372182354994355	k__Bacteria	p__Bacteroidetes	c__Bacteroidia	o__Bacteroidales	f__[Odoribacteraceae]	g__Odoribacter	s__
309249	14	9	47	46	1.78458376909422	0.568183667879187	5.84282802441862	0.30570891562284	0.777044494426788	-0.17564768141349	0.777686581830594	-0.312733838463693	1.92510992684115	0.0104789643673862	0.047737504340315	k__Bacteria	p__Firmicutes	c__Clostridia	o__Clostridiales	f__	g__	s__
162539	17	29	38	140	0.0763564183444597	0.00761033352904258	0.385587366198378	0.000207517651748232	0.0295259911349889	-0.554180716252704	0.773812188056753	0.37132277149668	1.74558591874172	0.000950435988461776	0.00853880674749932	k__Bacteria	p__Bacteroidetes	c__Bacteroidia	o__Bacteroidales	f__Rikenellaceae	g__	s__
194490	13	19	23	68	0.416469723230572	0.133115251803112	1.25195490917486	0.132839741750902	0.513392936356968	-0.31017178400365	0.768335597130966	0.438319145492764	1.12802410059687	0.000826245545004253	0.00771435196969318	k__Bacteria	p__Bacteroidetes	c__Bacteroidia	o__Bacteroidales	f__Rikenellaceae	g__	s__
New.CleanUp.ReferenceOTU16332	25	28	58	142	0.340414658937722	0.0524218145835957	1.61923588502857	0.186444856236173	0.629545373332894	-0.867867010780745	0.767000470473882	0.0225154941984623	2.40735980856246	5.4422974059396e-05	0.00152846615892519	k__Bacteria	p__Bacteroidetes	c__Bacteroidia	o__Bacteroidales	f__S24-7	g__	s__
321484	5	8	8	12	0.518785757969565	0.116498972360091	2.09023619992413	0.359288864445133	0.849146363838998	3.67230175103812	0.765607997611672	0.456611951453863	-3.20690168361262	0.00507517799007779	0.0292730172244514	k__Bacteria	p__Firmicutes	c__Clostridia	o__Clostridiales	f__Ruminococcaceae	g__Oscillospira	s__
323747	5	10	6	15	0.380861615098168	0.0881911701507487	1.44635816405389	0.143284140069522	0.534877379629703	-0.667821397212643	0.764610116317846	-0.078572774619149	1.20963939640185	0.000637554813737003	0.00626264780577077	k__Bacteria	p__Firmicutes	c__Clostridia	o__Clostridiales	f__Lachnospiraceae	g__	s__
New.ReferenceOTU11698	29	23	253	113	2.4855394662902	0.577464815854039	12.7452002727396	0.207631888178771	0.648987031186599	1.8542400713815	-0.763587550373302	-0.153194421990383	1.19474564894524	0.00347895961152989	0.0220178450582059	Unassigned	NA	NA	NA	NA	NA	NA
New.ReferenceOTU5833	19	23	46	123	0.477682474631293	0.140739598134611	1.5306995837098	0.194796553705484	0.633424655669902	-0.0964287199530822	0.75747581049596	-0.0318078598531901	1.66307951400779	0.00181629412657581	0.0135933758838174	k__Bacteria	p__Bacteroidetes	c__Bacteroidia	o__Bacteroidales	f__S24-7	g__	s__
269172	28	17	117	45	4.49728226819113	1.25058420030565	18.9412754581747	0.0132429232037223	0.158558545163688	0.235024597273817	-0.756946084311543	-0.0433310786062866	1.89643329760346	0.00194082696177303	0.0140784601919382	k__Bacteria	p__Firmicutes	c__Clostridia	o__Clostridiales	f__Ruminococcaceae	g__Oscillospira	s__
270303	22	18	120	42	1.43609106417504	0.464867548627047	4.51594245311202	0.606608068088499	1	1.85118411943436	-0.752275338194475	-0.0447145003018442	0.316586084444961	0.00614374474832699	0.032731928235437	k__Bacteria	p__Firmicutes	c__Clostridia	o__Clostridiales	f__Ruminococcaceae	g__Oscillospira	s__
New.CleanUp.ReferenceOTU124349	28	28	260	156	0.604745407950545	0.085610356590983	3.45659961840658	0.709105355776215	1	1.47205088792642	-0.747441229287062	0.0202554555045771	1.56065327611461	0.00626786293068368	0.0330200823666744	k__Bacteria	p__Bacteroidetes	c__Bacteroidia	o__Bacteroidales	f__S24-7	g__	s__
953855	14	6	32	24	3.01581043490498	0.884588203019804	11.4804725000035	0.0611863806038021	0.322697241016298	2.45895742746855	0.747409763577288	1.01917387498589	-1.5667135405848	0.00739761053690087	0.0365195978300847	k__Bacteria	p__Bacteroidetes	c__Bacteroidia	o__Bacteroidales	f__Bacteroidaceae	g__Bacteroides	s__
New.ReferenceOTU5824	10	19	19	75	0.280620960718324	0.0854033113911169	0.866562042602055	0.0230248639953275	0.196229001259387	-1.20661003985746	0.735552502485742	0.101181059236762	2.10050706439197	0.00605115557049915	0.0324218164942085	k__Bacteria	p__Bacteroidetes	c__Bacteroidia	o__Bacteroidales	f__[Odoribacteraceae]	g__Odoribacter	s__
439880	25	14	97	31	3.71102005672946	1.16570286790385	12.7558092535135	0.0203993076383175	0.196229001259387	0.54468914899671	-0.73180393940691	-0.0789593687881182	1.51214740938903	0.00204042507309947	0.0146879453735328	k__Bacteria	p__Firmicutes	c__Clostridia	o__Clostridiales	f__Ruminococcaceae	g__Oscillospira	s__
New.ReferenceOTU3720	13	19	17	56	0.416469723230572	0.133115251803112	1.25195490917486	0.132839741750902	0.513392936356968	0.0324663604741754	0.729678603473277	-0.087181806953793	0.958683321219052	0.000772346272620524	0.00728322535081154	k__Bacteria	p__Bacteroidetes	c__Bacteroidia	o__Bacteroidales	f__S24-7	g__	s__
New.ReferenceOTU1433	17	18	36	84	0.77055895642672	0.254763643729428	2.30003965289927	0.624773564164778	1	0.38332008692452	0.729663339964221	-0.10316654701752	1.00367310210142	0.00343271625845853	0.0218719691332864	k__Bacteria	p__Bacteroidetes	c__Bacteroidia	o__Bacteroidales	f__Rikenellaceae	g__	s__
New.CleanUp.ReferenceOTU116944	14	23	27	92	0.262181155316375	0.0766540881863	0.828320559366971	0.0125662775723595	0.155921049351776	-0.772280911421421	0.728948910534098	0.614454380146377	1.66962018520779	0.00106494100189047	0.00921320518149281	k__Bacteria	p__Bacteroidetes	c__Bacteroidia	o__Bacteroidales	NA	NA	NA
New.ReferenceOTU11020	31	31	307	188	0	0	5.64492858521896	0.492559523809524	0.942157466434849	2.72246538654722	-0.72761853066383	0.172425556681541	0.375819329298239	0.00422414121366373	0.0258660075615903	k__Bacteria	p__Bacteroidetes	c__Bacteroidia	o__Bacteroidales	f__S24-7	g__	s__
New.ReferenceOTU10191	20	29	49	156	0.109717855432218	0.0108719331554722	0.564513914259715	0.00257584253658568	0.0788065622668831	-1.2655696405878	0.726686791878424	-0.156341300063861	2.85326618311352	0.00223068584811773	0.0158160658253761	k__Bacteria	p__Bacteroidetes	c__Bacteroidia	o__Bacteroidales	f__[Odoribacteraceae]	g__Odoribacter	s__
New.ReferenceOTU8246	27	29	81	193	0.315743223722765	0.0288052994574523	1.96397659847792	0.25863422100681	0.711055598861288	0.0406330192140675	0.720271238878391	0.00392172798112502	1.76193066109264	0.00124973801176328	0.0100726747443826	k__Bacteria	p__Bacteroidetes	c__Bacteroidia	o__Bacteroidales	f__S24-7	g__	s__
New.ReferenceOTU11193	17	27	32	100	0.16223994920087	0.0336591239399963	0.615224422252032	0.00287083821858946	0.0788065622668831	-0.00207814935371389	0.715144264487088	0.253115577407255	1.19016839541076	0.00026378934772352	0.00360512108555478	k__Bacteria	p__Bacteroidetes	c__Bacteroidia	o__Bacteroidales	f__[Odoribacteraceae]	g__Odoribacter	s__
New.ReferenceOTU10968	32	30	342	561	1.06562514425651	0.0131630737979225	86.2554609217618	1	1	-0.126032006354644	0.711272556344087	-0.272635524816675	3.50103239325586	0.0044679440189926	0.0266662734804432	k__Bacteria	p__Bacteroidetes	c__Bacteroidia	o__Bacteroidales	f__S24-7	g__	s__
266860	11	17	16	47	0.417706169397638	0.132225556875853	1.26655572919737	0.129934716599709	0.513392936356968	0.570957476816867	0.699800226247127	-0.221001420015096	0.446143363738666	0.00187147852827143	0.0138960964737005	k__Bacteria	p__Bacteroidetes	c__Bacteroidia	o__Bacteroidales	f__S24-7	g__	s__
273648	22	24	133	67	0.588282438196099	0.161999118749022	2.0126272934475	0.410416413017184	0.935475465063231	1.07956694014561	-0.698456805188419	-0.210640319313074	1.39721385632507	0.00399823962779113	0.0246427448954708	k__Bacteria	p__Firmicutes	c__Clostridia	o__Clostridiales	f__Ruminococcaceae	NA	NA
New.ReferenceOTU3502	8	22	10	45	0.135895054991562	0.0369321470584999	0.44902246481981	0.000364744996511381	0.0295259911349889	0.0916091579152233	0.694503677169663	-0.237062994908647	0.722419957623054	0.000570266026337619	0.00601008987199393	Unassigned	NA	NA	NA	NA	NA	NA
400599	29	20	155	73	3.90086192496637	0.978360362520646	19.251536103795	0.0391210100252041	0.25910246909074	1.68864630643608	-0.689599344934138	-0.319912083684845	0.897615100280711	0.00509097817670931	0.0292730172244514	k__Bacteria	p__Firmicutes	c__Clostridia	o__Clostridiales	f__	g__	s__
New.ReferenceOTU9115	12	20	18	62	0.320352376935496	0.0996272461344985	0.976226232307095	0.0445668142933615	0.278739041708502	-1.2639728521714	0.679067782091583	0.272599284390763	2.07105707743203	0.00171648867510998	0.0129491905650297	k__Bacteria	p__Bacteroidetes	c__Bacteroidia	o__Bacteroidales	f__[Odoribacteraceae]	g__Odoribacter	s__
New.ReferenceOTU11774	12	24	23	94	0.171988251939869	0.0471692013337413	0.563007376713365	0.0011676288470247	0.0579512633023314	-0.901864719052757	0.678534696083439	-0.241863224072306	2.20088151297407	0.00581449616917283	0.0318783132995929	k__Bacteria	p__Bacteroidetes	c__Bacteroidia	o__Bacteroidales	f__[Odoribacteraceae]	g__Odoribacter	s__
593369	7	19	13	42	0.175416387875638	0.0479557144340599	0.577054344338489	0.0019896220369016	0.072162060799931	0.810266743184739	0.676586860066685	0.25049142125185	-0.180870860712467	0.00379897390658234	0.0235686341704418	k__Bacteria	p__Firmicutes	c__Clostridia	o__Clostridiales	f__Lachnospiraceae	g__Dorea	s__
New.ReferenceOTU12429	14	20	19	52	0.411212873498694	0.130568463743377	1.24089644445146	0.0869490061342945	0.399965428217755	-0.0924306936029733	0.669847622405243	0.357957672942974	0.854865285577513	0.000573041231664446	0.00601008987199393	k__Bacteria	p__Bacteroidetes	c__Bacteroidia	o__Bacteroidales	f__[Odoribacteraceae]	g__Odoribacter	s__
New.ReferenceOTU4220	13	18	26	62	0.475159150418593	0.153565740055286	1.42177455478524	0.210593882866489	0.648987031186599	0.364746283637259	0.669821520988976	-0.28966332466649	0.919685683260603	0.00512200195337697	0.0292730172244514	k__Bacteria	p__Bacteroidetes	c__Bacteroidia	o__Bacteroidales	f__[Odoribacteraceae]	g__Odoribacter	s__
New.ReferenceOTU2447	11	19	18	63	0.32186093598272	0.100007943413383	0.982147715297326	0.0441600266092253	0.278739041708502	0.125272861042114	0.668368311701045	0.192403026796926	0.714700989203612	0.00688886684424775	0.0347792828177951	k__Bacteria	p__Bacteroidetes	c__Bacteroidia	o__Bacteroidales	f__Rikenellaceae	g__	s__
New.ReferenceOTU9921	29	20	163	82	3.90086192496637	0.978360362520646	19.251536103795	0.0391210100252041	0.25910246909074	-0.341679930616559	-0.665933987632394	0.323690493635519	2.67971261399786	0.0100452159461538	0.0464345031236423	k__Bacteria	p__Bacteroidetes	c__Bacteroidia	o__Bacteroidales	f__S24-7	g__	s__
New.CleanUp.ReferenceOTU96573	12	19	25	81	0.366970684362173	0.115849867530033	1.10992889746477	0.0790484265814631	0.38031972584857	-2.43652978922206	0.6636144273854	0.151420429339563	3.54532238507083	0.00283056231488885	0.0186658759646167	k__Bacteria	p__Bacteroidetes	c__Bacteroidia	o__Bacteroidales	f__Rikenellaceae	g__	s__
New.CleanUp.ReferenceOTU16668	23	26	35	81	0.447951504616638	0.103973554507153	1.69873179220565	0.241875147291072	0.689088410560367	0.669295492998206	0.662870502006804	-0.0950018304313142	0.587217510288296	0.000107768807042122	0.00223612593523014	k__Bacteria	p__Bacteroidetes	c__Bacteroidia	o__Bacteroidales	f__S24-7	g__	s__
New.ReferenceOTU9077	23	29	74	171	0.162931718521236	0.0158413130826183	0.874611005031585	0.0230644449674728	0.196229001259387	0.437764719916203	0.656254968900784	-0.21256048193936	1.53207463789792	0.00625283368953411	0.0330200823666744	k__Bacteria	p__Bacteroidetes	c__Bacteroidia	o__Bacteroidales	f__[Odoribacteraceae]	g__Odoribacter	s__
New.ReferenceOTU4419	8	16	11	38	0.306006704211087	0.0894097473586449	0.974956045576304	0.0381487610394463	0.258807781728042	-0.332674120321426	0.654510905366925	0.353104579872618	0.820588473423496	0.00440946654655202	0.026640623683849	k__Bacteria	p__Bacteroidetes	c__Bacteroidia	o__Bacteroidales	f__[Odoribacteraceae]	g__Odoribacter	s__
New.ReferenceOTU7574	28	31	103	225	0	0	1.09267016290852	0.0534128610460578	0.301606754290015	-0.172293738985098	0.647836156761735	0.196229549047802	2.04323386177344	0.0084988701802209	0.0404769423229713	k__Bacteria	p__Bacteroidetes	c__Bacteroidia	o__Bacteroidales	f__S24-7	g__	s__
187959	32	31	768	1148	0	0	41.5167945808203	1	1	1.00677615473103	0.632124412369134	-0.133635250328278	3.38115873397745	0.00808380836228743	0.0386955902824215	k__Bacteria	p__Bacteroidetes	c__Bacteroidia	o__Bacteroidales	f__S24-7	g__	s__
New.ReferenceOTU10867	18	23	33	73	0.423237959966716	0.124962017535569	1.34649384363658	0.123495749615755	0.501967637446799	-0.534599073501444	0.631293755258807	-0.0539049443261032	1.76648095810372	0.00132114229739838	0.0103819765537223	k__Bacteria	p__Bacteroidetes	c__Bacteroidia	o__Bacteroidales	f__S24-7	g__	s__
New.ReferenceOTU5708	12	21	24	67	0.278116375667318	0.0847824157516086	0.856696760148719	0.0143412181505341	0.164107706165675	-0.408157787140249	0.629354100124591	0.172427979184479	1.47608897724764	0.00379839227192221	0.0235686341704418	k__Bacteria	p__Bacteroidetes	c__Bacteroidia	o__Bacteroidales	f__Rikenellaceae	g__	s__
New.CleanUp.ReferenceOTU119384	33	31	329	539	0	0	Inf	1	1	0.24965495786215	0.628727971074821	0.0275257615376361	2.92911936964688	0.0106262243122222	0.0481756227231998	k__Bacteria	p__Bacteroidetes	c__Bacteroidia	o__Bacteroidales	f__S24-7	g__	s__
New.ReferenceOTU11128	29	23	134	59	2.4855394662902	0.577464815854039	12.7452002727396	0.207631888178771	0.648987031186599	1.22858557765985	-0.627713253379216	0.231383366151366	0.828397351854294	0.00689684611551186	0.0347792828177951	k__Bacteria	p__Bacteroidetes	c__Bacteroidia	o__Bacteroidales	f__S24-7	g__	s__
New.ReferenceOTU10281	8	19	15	42	0.207763244142026	0.0594896751198282	0.665314212305141	0.00493684397745264	0.0950090585864865	1.24473720564132	0.627401997320858	0.176542590014872	-0.549170665953328	0.007735362165225	0.0373769455453494	k__Bacteria	p__Bacteroidetes	c__Bacteroidia	o__Bacteroidales	f__[Odoribacteraceae]	g__Odoribacter	s__
New.ReferenceOTU7571	23	25	82	128	0.557149235787625	0.142053809105205	2.01515628822399	0.391910340946444	0.910274511114523	0.625504539531426	0.606942651675771	0.00871771243319265	1.24546049621561	0.00262192723856419	0.0176605527569002	k__Bacteria	p__Bacteroidetes	c__Bacteroidia	o__Bacteroidales	f__S24-7	g__	s__
New.CleanUp.ReferenceOTU31681	9	17	13	40	0.314867073983499	0.0949331593671872	0.981821859563805	0.0409317581539175	0.264374300953042	-0.0873063359540103	0.606163087210608	0.0300769028483383	0.886832526435352	0.00657323457716213	0.0338719136954311	k__Bacteria	p__Bacteroidetes	c__Bacteroidia	o__Bacteroidales	f__Rikenellaceae	g__	s__
New.ReferenceOTU12493	17	14	60	28	1.28502537282399	0.432538766469574	3.8620268497356	0.627267628768048	1	-1.27874976200031	-0.600084658249793	-0.170588597688085	2.99760423606886	0.0101220156122988	0.0465612718165745	k__Bacteria	p__Bacteroidetes	c__Bacteroidia	o__Bacteroidales	f__Rikenellaceae	g__	s__
1105687	33	31	738	1119	0	0	Inf	1	1	3.85736399494463	0.590567562121351	-0.022999322654602	0.532869595273649	0.00592936147667207	0.0319507878428672	k__Bacteria	p__Firmicutes	c__Clostridia	o__Clostridiales	f__Ruminococcaceae	g__Oscillospira	s__
New.CleanUp.ReferenceOTU67394	27	29	112	193	0.315743223722765	0.0288052994574523	1.96397659847792	0.25863422100681	0.711055598861288	-0.193342509910136	0.587254963048128	-0.315116522443023	2.41009338481354	0.00678981301235665	0.0346096955170396	k__Bacteria	p__Bacteroidetes	c__Bacteroidia	o__Bacteroidales	f__S24-7	g__	s__
New.ReferenceOTU335	21	29	69	155	0.124518638429102	0.0123171927881171	0.647589690868605	0.00554082782339811	0.0990837231503718	0.660850809377446	0.586325193010797	-0.0352573053614954	1.2313389660417	0.00551105541455926	0.0309340789043416	k__Bacteria	p__Bacteroidetes	c__Bacteroidia	o__Bacteroidales	f__S24-7	g__	s__
New.CleanUp.ReferenceOTU26932	11	20	16	56	0.280978065385184	0.0860320469571641	0.863866258754367	0.023562586465295	0.196229001259387	-1.17093848714628	0.576077096451157	-0.0129130923031236	2.18643940836377	0.00521670187827796	0.0296346377784103	k__Bacteria	p__Bacteroidetes	c__Bacteroidia	o__Bacteroidales	f__Rikenellaceae	g__	s__
New.ReferenceOTU3947	15	25	32	82	0.205482800348802	0.0539255767457036	0.689869428251091	0.00474024079159216	0.0931259805514877	-1.37953414454579	0.569467451919237	0.300117555916543	2.40222911407945	0.00491218156189847	0.0285937482275942	k__Bacteria	p__Bacteroidetes	c__Bacteroidia	o__Bacteroidales	f__S24-7	g__	s__
177014	32	31	880	597	0	0	41.5167945808203	1	1	2.85850261946375	-0.559720664262389	0.058961717534111	1.77617945945875	0.00907890416189173	0.0425940628092731	k__Bacteria	p__Bacteroidetes	c__Bacteroidia	o__Bacteroidales	f__S24-7	g__	s__
New.ReferenceOTU3567	7	18	13	37	0.199992290410187	0.0551566809230478	0.655263086819136	0.00441799902044288	0.0931259805514877	-1.05988768703798	0.553840787422226	-0.170194946345131	1.99609598041048	0.00768593153594139	0.0373769455453494	k__Bacteria	p__Bacteroidetes	c__Bacteroidia	o__Bacteroidales	f__S24-7	g__	s__
New.ReferenceOTU7302	18	22	40	80	0.496468492392204	0.151976498133588	1.54810188575056	0.20453571884824	0.648987031186599	-0.233155736225849	0.537060838547381	-0.0042058700008576	1.66814378968103	0.00904305066205594	0.0425940628092731	k__Bacteria	p__Bacteroidetes	c__Bacteroidia	o__Bacteroidales	f__S24-7	g__	s__
New.ReferenceOTU1661	12	23	18	70	0.204374583102004	0.0586829497626096	0.651709299107295	0.00294815077613758	0.0788065622668831	-1.59572443777002	0.531683468343988	0.330177145051256	2.44260500723809	0.0110049011194961	0.0496536926109322	k__Bacteria	p__Bacteroidetes	c__Bacteroidia	o__Bacteroidales	f__	g__	s__
New.CleanUp.ReferenceOTU87459	27	24	74	128	1.30691248799992	0.324546767337915	5.4322770346427	0.760564696747662	1	-0.582887382073325	0.530516290001943	0.316972431272718	2.16595757859207	0.0103948875413349	0.0475843638421304	k__Bacteria	p__Bacteroidetes	c__Bacteroidia	o__Bacteroidales	f__S24-7	g__	s__
