# Supplementary material for: Gut barrier-microbiota imbalances in early life lead to higher sensitivity to inflammation in a murine model of C-section delivery
Source: Microbiome. 2023 Jul 3;11:140. doi: 10.1186/s40168-023-01584-0 (PMC10316582; doi:10.1186/s40168-023-01584-0)
Supplement: Supplementary file 8 — Additional file 7: Table S3. OTUs modulated by CSD at 6 weeks. [file 40168_2023_1584_MOESM7_ESM.tsv]

	+samples in group 0	+samples in group 1	counts in group 0	counts in group 1	oddsRatio	lower	upper	fisherP	fisherAdjP	(Intercept)	Delivery_methodVAGINAL	treatmentVEHICLE	normFactor	pvalues	adjPvalues	Kingdom	Phylum	Class	Order	Family	Genus	Species
New.CleanUp.ReferenceOTU30134	6	20	8	3100	0.127030565952698	0.0322241508734075	0.435950410044141	0.000285903581782152	0.0374325942202891	-1.82583730128704	3.09647844117387	1.08693225473962	1.89456339680552	1.23425008762813e-06	0.000135630370740469	k__Bacteria	p__Firmicutes	c__Clostridia	o__Clostridiales	f__	g__	s__
345862	6	21	46	515	0.110387346656024	0.0276287987373077	0.382546821630891	0.000106564797032738	0.0295696789518074	2.10449327767745	2.74916110639239	-0.325157528640856	-1.06526692782786	1.05597569541494e-07	2.61089990691344e-05	k__Bacteria	p__Firmicutes	c__Clostridia	o__Clostridiales	f__	g__	s__
348376	10	20	12	2147	0.245018246968759	0.0735466482790802	0.762201496679755	0.0116144694553092	0.306582893566254	-0.960460413962897	2.60715538663583	0.729364143635583	1.35383993990647	1.23321619515047e-05	0.000648236295131622	k__Bacteria	p__Firmicutes	c__Clostridia	o__Clostridiales	f__	g__	s__
585914	11	2	278	48	7.04269714627417	1.33550690977141	71.9606649483462	0.0115048272224228	0.306582893566254	8.58470974362265	-2.5120925384541	-1.0241668447301	-4.59860636938473	5.60306478851403e-05	0.00221657243033615	k__Bacteria	p__Bacteroidetes	c__Bacteroidia	o__Bacteroidales	f__Porphyromonadaceae	g__Parabacteroides	s__distasonis
354032	3	12	6	130	0.16303746862887	0.0261403022977523	0.711274683022867	0.00740256277093152	0.244037819348376	1.0755474074287	2.434122990268	-0.420456746562562	-0.555857978954151	4.39390798995721e-09	2.17278750103384e-06	k__Bacteria	p__Firmicutes	c__Clostridia	o__Clostridiales	f__	g__	s__
276312	18	26	139	4160	0.236292748384466	0.0565552942387623	0.839861706655686	0.015488426138648	0.348137578434611	1.12024463851985	2.42837628717129	0.0926061874040381	0.664599276361487	0.00016696228461068	0.00486191651448245	k__Bacteria	p__Firmicutes	c__Clostridia	o__Clostridiales	f__	g__	s__
351405	19	15	728	2092	1.43919367485837	0.48354484734698	4.35141508928993	0.616658547992945	1	0.85002503289243	2.34685994933186	-1.92069095222291	2.98047828356117	0.000372105980395095	0.00800027857849454	k__Bacteria	p__Firmicutes	c__Clostridia	o__Clostridiales	f__	g__	s__
640999	2	15	5	237	0.0718832881785071	0.00711646259541943	0.366682847427999	0.00014949281573209	0.0295696789518074	-2.01423455418812	2.23770005462851	-0.981352713186752	2.96285283614103	4.89554434353262e-06	0.00033296755483712	k__Bacteria	p__Firmicutes	c__Clostridia	o__Clostridiales	f__	g__	s__
3013444	33	31	12837	2800	0	0	Inf	1	1	4.98297083488659	-2.21268620781451	0.203964127538607	2.62699871728762	5.05006402685217e-06	0.00033296755483712	k__Bacteria	p__Bacteroidetes	c__Bacteroidia	o__Bacteroidales	f__	g__	s__
266726	1	12	2	96	0.0516099096407998	0.00112878248602741	0.398292580883753	0.000413827758804972	0.0374325942202891	1.05581860898497	2.14879905305149	0.101853612081229	-0.984429511099114	4.49724579336398e-07	8.89555217927396e-05	k__Bacteria	p__Firmicutes	c__Clostridia	o__Clostridiales	f__Lachnospiraceae	g__Coprococcus	s__
445962	7	7	16	89	0.924235902086912	0.237053892076461	3.60045650709619	1	1	-1.2516356610764	2.0353361723035	-0.182710406463949	2.29460599399476	0.000167143742661682	0.00486191651448245	k__Bacteria	p__Firmicutes	c__Bacilli	o__Lactobacillales	f__Aerococcaceae	g__	s__
New.ReferenceOTU2593	21	15	1054	598	1.84827143237258	0.614622529273951	5.71469560569236	0.313558458044359	1	-2.66992781070588	-2.0219382544456	1.21852915905972	6.26297115690042	0.000457455320163221	0.00923312880900869	k__Bacteria	p__Firmicutes	c__Clostridia	o__Clostridiales	f__	g__	s__
334328	20	17	545	78	1.26226822456037	0.418618230086396	3.84261097399576	0.800526176351966	1	5.00983460038516	-2.0119224244252	-0.392796216945988	-0.956522916577473	5.72508678559608e-06	0.000353881926934658	k__Bacteria	p__Firmicutes	c__Clostridia	o__Clostridiales	f__Lachnospiraceae	g__	s__
347933	2	17	2	293	0.0558842782158104	0.00554599138932069	0.283907845168728	2.06349859169793e-05	0.0204080010718925	-2.8968276067187	1.92207551610142	0.812029101162591	2.69290550193127	2.24194980392402e-05	0.00105585159813374	k__Bacteria	p__Firmicutes	c__Clostridia	o__Clostridiales	f__	g__	s__
268220	16	10	491	27	1.95524995187976	0.63968749691847	6.21200239921169	0.212305790992403	0.938441965022684	2.7500354661946	-1.91128637139886	-0.841752042915762	0.584665384325802	0.000121415664186117	0.00400266972933565	k__Bacteria	p__Firmicutes	c__Clostridia	o__Clostridiales	f__	g__	s__
New.ReferenceOTU6418	31	24	467	101	4.42008315523795	0.7500755526875	47.3710607306575	0.0776265127949076	0.648807996149723	0.901116774528321	-1.90994857182193	0.221634880038668	2.59486926907184	1.35885186591208e-08	4.47968165129016e-06	k__Bacteria	p__Bacteroidetes	c__Bacteroidia	o__Bacteroidales	f__	g__	s__
148925	9	16	155	519	0.357573820423986	0.108310055043899	1.1159437076982	0.0722535536856765	0.648807996149723	1.8483032398211	1.89514285279125	-1.26436946693825	0.382938187637927	0.000616714202651108	0.0112950064152212	k__Bacteria	p__Firmicutes	c__Clostridia	o__Clostridiales	f__Ruminococcaceae	g__Ruminococcus	s__
1110135	16	22	169	541	0.390988209933617	0.119535699920338	1.20990769920934	0.0800349600912701	0.648807996149723	2.97572149312257	1.82702271145693	-0.261703030791925	-1.46508783823973	0.000362768094166331	0.00797283655845559	k__Bacteria	p__Firmicutes	c__Clostridia	o__Clostridiales	f__	g__	s__
New.ReferenceOTU11739	6	12	18	205	0.357785873312835	0.0925846995449535	1.25020582152936	0.0961502919534342	0.699210578984901	2.65808332415741	1.73387079398063	0.404903398355638	-2.14400403155727	0.000110430857334869	0.00390057563943521	k__Bacteria	p__Firmicutes	c__Clostridia	o__Clostridiales	f__	g__	s__
New.ReferenceOTU2570	27	23	316	56	1.55422586530615	0.404050955887106	6.30934830968787	0.551645657635328	1	1.35793931874265	-1.72936988795989	-0.0225147900580943	1.90889356955847	3.63483726104727e-09	2.17278750103384e-06	k__Bacteria	p__Bacteroidetes	c__Bacteroidia	o__Bacteroidales	f__	g__	s__
New.ReferenceOTU11518	30	22	394	81	4.00264234706448	0.867363805903141	25.6474559961159	0.0565559731241581	0.570753647140738	1.55565557802406	-1.65275283899077	0.224278216568654	1.61202479493038	1.54208415671387e-06	0.000152512123099002	k__Bacteria	p__Bacteroidetes	c__Bacteroidia	o__Bacteroidales	f__	g__	s__
43051	5	12	74	270	0.288536423306761	0.0679663389206613	1.05828543876187	0.0476909010535324	0.564804102114277	2.33473085292908	1.6410757977795	-0.996425999383473	-0.440304207658643	0.00156612995745155	0.0215856674398047	k__Bacteria	p__Firmicutes	c__Clostridia	o__Clostridiales	f__Ruminococcaceae	g__Ruminococcus	s__
New.ReferenceOTU2997	21	15	190	40	1.84827143237258	0.614622529273951	5.71469560569236	0.313558458044359	1	1.33449197652958	-1.63675788687091	0.18912469708002	1.3635953670902	2.61165847706192e-06	0.000234811839437658	k__Bacteria	p__Bacteroidetes	c__Bacteroidia	o__Bacteroidales	f__	g__	s__
593369	4	17	10	88	0.117993044730573	0.0242466619539828	0.450425473515079	0.000416338257252962	0.0374325942202891	0.0698509306610833	1.63545255550976	-0.216331501794573	0.589493613002926	9.90627450980723e-07	0.000122466318627492	k__Bacteria	p__Firmicutes	c__Clostridia	o__Clostridiales	f__Lachnospiraceae	g__Dorea	s__
339791	15	22	121	537	0.346934276572629	0.105703602336278	1.07286717729543	0.0466585428770079	0.564804102114277	0.363657842374531	1.62054903319588	-0.0254339906235431	1.3355736654296	0.000499678365600055	0.00988363807156909	k__Bacteria	p__Firmicutes	c__Clostridia	o__Clostridiales	f__Lachnospiraceae	g__Coprococcus	s__
3016478	5	12	16	119	0.288536423306761	0.0679663389206613	1.05828543876187	0.0476909010535324	0.564804102114277	0.301400990222784	1.60830754800477	-0.396293996521452	0.607195313308145	6.09104580450301e-05	0.00231694011563595	k__Bacteria	p__Firmicutes	c__Clostridia	o__Clostridiales	f__Ruminococcaceae	g__Ruminococcus	s__
359984	30	30	532	1431	0.338641590137878	0.00615391930051957	4.49300101596178	0.613583138173302	1	1.16596114029808	1.58939656668643	-0.455065159360761	2.41924790038565	3.68487756550217e-05	0.00165651996012802	k__Bacteria	p__Firmicutes	c__Clostridia	o__Clostridiales	f__Ruminococcaceae	g__	s__
New.ReferenceOTU7801	6	15	37	265	0.242760311814866	0.0633669824210534	0.826574851281622	0.0159647449430262	0.350869616636731	0.0268015909168307	1.56601030300226	0.13575997531099	1.02016811897658	0.00116570285818529	0.0177366173345423	k__Bacteria	p__Firmicutes	c__Clostridia	o__Clostridiales	f__Lachnospiraceae	g__	s__
1068836	4	13	29	132	0.196182158440871	0.040218133723555	0.76236565574029	0.0103349658018449	0.300625917000724	3.11027211724898	1.54461606598779	-0.703503331374294	-1.93747622548225	0.000307500922408072	0.00724091457765674	k__Bacteria	p__Firmicutes	c__Clostridia	o__Clostridiales	f__Ruminococcaceae	g__Ruminococcus	s__
New.ReferenceOTU7632	27	19	210	49	2.79496781340396	0.799868295907241	10.8009207235636	0.0961502919534342	0.699210578984901	1.92836050451485	-1.51302511135781	0.166508368560436	0.759044635876861	5.93289330973813e-07	9.77938580555169e-05	k__Bacteria	p__Bacteroidetes	c__Bacteroidia	o__Bacteroidales	f__S24-7	g__	s__
233991	9	10	60	427	0.790458784084152	0.233601476217877	2.63784166387081	0.786001881953512	1	-1.09702427343251	1.46150712752258	-1.41264136944014	3.21293104453864	0.00208642258447613	0.024276140424081	k__Bacteria	p__Firmicutes	c__Clostridia	o__Clostridiales	f__Lachnospiraceae	g__	s__
325126	19	23	68	292	0.477682474631293	0.140739598134611	1.5306995837098	0.194796553705484	0.938441965022684	2.60472234109373	1.4490906307134	-1.1195881050916	-0.399982080764416	6.52373804098224e-06	0.000379528054266555	k__Bacteria	p__Firmicutes	c__Clostridia	o__Clostridiales	f__Lachnospiraceae	g__Coprococcus	s__
1110191	27	20	866	312	2.4396180484323	0.687469772301382	9.50008544271704	0.159385147456078	0.880625200190286	0.551076979563992	-1.44679996532896	0.249977748992709	3.63313735868037	0.00120208510566472	0.0180130631742789	k__Bacteria	p__Firmicutes	c__Clostridia	o__Clostridiales	f__Ruminococcaceae	g__	s__
351593	25	31	540	2546	0	0	0.536196519716768	0.00491912958277884	0.202709131557012	1.42490032294788	1.43947675498457	-0.355494794390245	2.31065713612598	0.00165441686424658	0.0215856674398047	k__Bacteria	p__Firmicutes	c__Clostridia	o__Clostridiales	f__	g__	s__
588197	33	31	11547	4996	0	0	Inf	1	1	6.69773968808334	-1.40982877425169	-0.583887556086117	1.40176562433499	0.00233898935702375	0.0268983776057731	k__Bacteria	p__Firmicutes	c__Bacilli	o__Lactobacillales	f__Lactobacillaceae	g__Lactobacillus	s__
437137	33	31	7172	2942	0	0	Inf	1	1	4.24795890344774	-1.3987789047633	0.652917140191767	2.70605539160162	4.10752649720695e-05	0.00176285202784584	k__Bacteria	p__Proteobacteria	c__Betaproteobacteria	o__Burkholderiales	f__Alcaligenaceae	g__Sutterella	s__
349036	5	16	15	116	0.172571562564605	0.0409650403791525	0.615093069785813	0.00304459737426824	0.158479305429015	2.82150622958843	1.39317361262252	-0.913492555391129	-1.69822365507222	0.000118392957083304	0.00400266972933565	k__Bacteria	p__Firmicutes	c__Clostridia	o__Clostridiales	f__Lachnospiraceae	g__	s__
340139	13	24	24	185	0.195068617053993	0.0540231151086529	0.635000662427427	0.00262258245366423	0.152572590980819	-0.521228261731024	1.39288327702398	-0.578456085533315	1.81621633530729	4.73860381507108e-06	0.00033296755483712	k__Bacteria	p__Firmicutes	c__Clostridia	o__Clostridiales	f__	g__	s__
272080	6	14	29	448	0.275664547560798	0.0718880993734226	0.944104066237808	0.0304584457048192	0.4564151939707	-3.85777184817192	1.38544633956736	-0.342945934956359	5.20186106348271	0.00445892891693509	0.0428143757169787	k__Bacteria	p__Firmicutes	c__Clostridia	o__Clostridiales	f__Lachnospiraceae	g__	s__
1110008	31	31	238	673	0	0	5.64492858521896	0.492559523809524	1	1.83151051751163	1.34057227905395	-0.226638354107317	0.843992601160403	0.000108285362182494	0.00390057563943521	k__Bacteria	p__Firmicutes	c__Clostridia	o__Clostridiales	f__Ruminococcaceae	g__	s__
New.ReferenceOTU5715	23	15	161	43	2.41805641978179	0.787316713122026	7.76697428838011	0.126278746730226	0.766194358995055	0.523235471401098	-1.32862073176661	0.0840131735066235	2.01024064251013	1.24534778640049e-05	0.000648236295131622	k__Bacteria	p__Bacteroidetes	c__Bacteroidia	o__Bacteroidales	f__	g__	s__
New.ReferenceOTU11405	23	22	90	345	0.941832284196802	0.278873840103436	3.14544239328402	1	1	0.335109369076363	1.30740893953431	0.131787867659605	1.41467770859981	0.000281618403322173	0.00679318538745437	k__Bacteria	p__Firmicutes	c__Clostridia	o__Clostridiales	f__	g__	s__
193509	2	13	6	47	0.092766440084091	0.00915938162774056	0.479162990708983	0.000905054763158279	0.0688537815971953	-1.06847113570724	1.30383132446696	-0.438519771459605	1.60961062269288	2.16323564857818e-05	0.00105585159813374	k__Bacteria	p__Firmicutes	c__Clostridia	o__Clostridiales	f__Lachnospiraceae	g__Dorea	s__
New.ReferenceOTU8368	25	16	147	32	2.87903268378393	0.900628278983231	9.83849910458471	0.067731183374661	0.639862236598756	1.43546231891758	-1.2868241673152	0.324274624439163	0.880950021081577	8.38253414071709e-07	0.00011843323235956	k__Bacteria	p__Bacteroidetes	c__Bacteroidia	o__Bacteroidales	f__Rikenellaceae	g__	s__
337407	8	11	42	154	0.586824379451832	0.168990624156799	1.95718432997541	0.414747571100135	1	-0.774490174568598	1.26997267797941	-1.10710793251016	2.54309435776908	0.00172918154322221	0.022209877223984	k__Bacteria	p__Firmicutes	c__Clostridia	o__Clostridiales	f__	g__	s__
581474	33	31	19454	11216	0	0	Inf	1	1	7.14321285058017	-1.26955576346099	-0.56447887916913	1.92463986249375	0.00290367110925985	0.032266637382674	k__Bacteria	p__Firmicutes	c__Bacilli	o__Lactobacillales	f__Lactobacillaceae	g__Lactobacillus	s__
New.CleanUp.ReferenceOTU119186	11	21	18	224	0.243974069695684	0.0732886165461988	0.758087434315962	0.0117797269519895	0.306582893566254	0.359218039949202	1.26610987891183	-0.20300280177797	0.628848512214809	0.000597111538000417	0.0112950064152212	k__Bacteria	p__Firmicutes	c__Clostridia	o__Clostridiales	f__	g__	s__
276770	12	25	72	360	0.142112861834169	0.0365683070614946	0.481796551079687	0.000415133000204525	0.0374325942202891	1.76518230502769	1.23744382977846	-0.900452922338979	0.296465297539487	0.00205925410400193	0.0242452655816417	k__Bacteria	p__Firmicutes	c__Clostridia	o__Clostridiales	f__	g__	s__
275138	5	11	24	94	0.33054201280196	0.0772894697260995	1.23080898563694	0.0845414324753442	0.656431809670361	-1.81708816079391	1.20118751855508	-0.957630200130581	3.21110674325595	0.00116515492840684	0.0177366173345423	k__Bacteria	p__Firmicutes	c__Clostridia	o__Clostridiales	f__	g__	s__
356073	12	18	40	158	0.41863875345194	0.133671609553592	1.26047399457072	0.132115151188534	0.782646641581492	3.26680657644736	1.1985220680103	0.597345526964178	-2.44592462505127	0.000692951831242148	0.0124605338381543	k__Bacteria	p__Firmicutes	c__Clostridia	o__Clostridiales	f__	g__	s__
1136443	33	31	692	2478	0	0	Inf	1	1	0.894744987818955	1.17219927390951	0.176389829349769	2.71089202229618	0.00495813446062884	0.0462603300147351	k__Bacteria	p__Deferribacteres	c__Deferribacteres	o__Deferribacterales	f__Deferribacteraceae	g__Mucispirillum	s__schaedleri
272213	8	24	9	76	0.0977685027141081	0.0247417179661585	0.337456335581106	4.34903138613248e-05	0.0215059602044251	0.252916234247051	1.16184473159799	0.0149878191669591	0.344300254184326	3.11518549013665e-06	0.000256743204145429	k__Bacteria	p__Firmicutes	c__Clostridia	o__Clostridiales	f__Ruminococcaceae	g__	s__
New.ReferenceOTU2625	8	15	55	146	0.347338884213602	0.101641519643378	1.11033599914157	0.067731183374661	0.639862236598756	0.930621483546232	1.14447540745663	0.497408551953133	-0.29404758137917	0.00476806559773258	0.044910636915786	k__Bacteria	p__Firmicutes	c__Clostridia	o__Clostridiales	f__	g__	s__
New.CleanUp.ReferenceOTU3030	9	18	48	202	0.276823828126831	0.0828717807708288	0.864671704281222	0.0219617837586799	0.434330975287448	-1.26105811366612	1.12587576125824	0.186053678163059	2.59636511684531	0.00428376450643796	0.0415357166359524	k__Bacteria	p__Firmicutes	c__Clostridia	o__Clostridiales	f__	g__	s__
1108599	33	31	2973	6530	0	0	Inf	1	1	5.2160392921234	1.12168028791241	-0.429076729816705	1.20502419779095	4.27790178648131e-05	0.00176285202784584	k__Bacteria	p__Proteobacteria	c__Deltaproteobacteria	o__Desulfovibrionales	f__Desulfovibrionaceae	g__	s__
351859	32	31	584	1422	0	0	41.5167945808203	1	1	1.20202710676698	1.10868083586356	-0.140032223826498	2.45988926605077	0.0028253388422162	0.0321179323557681	k__Bacteria	p__Firmicutes	c__Clostridia	o__Clostridiales	f__	g__	s__
535601	23	16	60	159	2.12991881429328	0.691253688270018	6.82674251147546	0.20027403655014	0.938441965022684	0.468327260372654	1.10017799033254	-0.309381713907632	1.22756273521811	0.000321064503346492	0.00738448357696932	k__Bacteria	p__Firmicutes	c__Clostridia	o__Clostridiales	f__	g__	s__
534874	19	8	100	32	3.81415666123408	1.20726207830001	13.0456186181434	0.0125662775723595	0.310701212976588	1.03057836509212	-1.09639872491877	-0.104757988592743	1.23956803159517	0.00089830714410722	0.0143464539426118	k__Bacteria	p__Firmicutes	c__Clostridia	o__Clostridiales	f__	g__	s__
258169	29	30	181	501	0.24646336918306	0.00475727321581053	2.68628786558074	0.355971896955504	1	1.53637627664832	1.07938303289931	-0.0114175259845748	0.91501447189122	0.000898947743458865	0.0143464539426118	k__Bacteria	p__Firmicutes	c__Clostridia	o__Clostridiales	f__Lachnospiraceae	g__	s__
352378	7	12	40	77	0.432113082196311	0.119476234367438	1.45715365542862	0.172929697707603	0.919502532434515	-1.85346485127362	1.07859932045603	-1.1946402130443	3.79526787973315	0.000334052104455778	0.00750858025697192	k__Bacteria	p__Firmicutes	c__Clostridia	o__Clostridiales	f__	g__	s__
New.ReferenceOTU3361	9	21	30	207	0.184080428425325	0.0528895649946553	0.587726000032411	0.00236271839581703	0.14604553084144	0.962093873283497	1.06238310237905	-0.8136591954607	0.642955507474236	0.00405026731916025	0.0404617614004999	k__Bacteria	p__Firmicutes	c__Clostridia	o__Clostridiales	f__Lachnospiraceae	g__	s__
269418	31	29	166	400	1.06782019194421	0.0729828022261622	15.6254564040344	1	1	2.99131513592171	1.02844551528418	-0.262412477565202	-0.510607912376464	0.000191690325591514	0.00524726277177865	k__Bacteria	p__Firmicutes	c__Clostridia	o__Clostridiales	f__Ruminococcaceae	g__	s__
339031	25	28	70	236	0.340414658937722	0.0524218145835957	1.61923588502857	0.186444856236173	0.936009963540988	2.3006964263836	1.02479344220854	-0.270644893467826	-0.478977914925668	0.000133853076487525	0.00427034492406976	k__Bacteria	p__Firmicutes	c__Clostridia	o__Clostridiales	f__Ruminococcaceae	g__Ruminococcus	s__
1737536	3	12	4	34	0.16303746862887	0.0261403022977523	0.711274683022867	0.00740256277093152	0.244037819348376	-0.6319660496835	0.977672891559676	0.756080303825472	0.604431303610687	0.000184616041505562	0.00521672185854288	k__Bacteria	p__Firmicutes	c__Clostridia	o__Clostridiales	f__Ruminococcaceae	g__Oscillospira	s__
191816	10	17	15	57	0.364115718420858	0.112836763015113	1.11746129335965	0.0756503905376539	0.648807996149723	1.54223861633859	0.957949104313867	-0.0549477320911431	-0.715905204506348	0.000161466282571877	0.00486191651448245	k__Bacteria	p__Firmicutes	c__Clostridia	o__Clostridiales	f__Ruminococcaceae	g__Oscillospira	s__
539647	23	17	165	66	1.87502707056745	0.604921072068875	6.01064820024759	0.302463737613089	1	1.09484241015345	-0.951453033020752	-0.314240937548622	1.68742358644205	0.00136679972232524	0.0193109275054238	k__Bacteria	p__Firmicutes	c__Bacilli	o__Lactobacillales	f__Lactobacillaceae	g__Lactobacillus	s__
278098	17	21	30	111	0.51144356200526	0.160978688631366	1.56326331969476	0.212305790992402	0.938441965022684	-0.011381472062692	0.947491889812795	0.175683110851244	1.1217449867513	0.000256485670615318	0.00634160820596374	k__Bacteria	p__Firmicutes	c__Clostridia	o__Clostridiales	f__Ruminococcaceae	g__Ruminococcus	s__
New.ReferenceOTU7922	19	9	92	31	3.25256409376537	1.05022574193819	10.7390293787962	0.0258796010101185	0.441208674896923	-0.566369803692584	-0.936040852712266	-1.02853258893656	3.06841746827963	0.000542653386418302	0.0105232195915236	k__Bacteria	p__Firmicutes	c__Clostridia	o__Clostridiales	f__	g__	s__
509149	26	17	219	76	3.0040057706877	0.90923392979952	10.7797434689558	0.0620996234242264	0.608084431352078	0.73300480696294	-0.917481878330822	-0.268137487156319	2.05927418058921	0.00545399067353801	0.0499444145937879	k__Bacteria	p__Firmicutes	c__Bacilli	o__Lactobacillales	f__Lactobacillaceae	g__Lactobacillus	s__
336691	23	25	75	210	0.557149235787625	0.142053809105205	2.01515628822399	0.391910340946444	1	0.260944707826818	0.916625770383269	0.29528275494437	1.39563252955044	0.000798555910891173	0.0140293695384681	k__Bacteria	p__Firmicutes	c__Clostridia	o__Clostridiales	f__Ruminococcaceae	g__	s__
326940	33	31	627	1246	0	0	Inf	1	1	3.72999678166045	0.912839548876594	-0.650694567873668	0.560527961603017	0.00129360318192968	0.0190951275660964	k__Bacteria	p__Firmicutes	c__Clostridia	o__Clostridiales	f__Ruminococcaceae	g__	s__
167509	22	25	84	179	0.485536361836377	0.125171209058656	1.72013105383999	0.262691288397563	0.995408751820651	1.53615665584179	0.9047212937185	-0.204653232799842	0.359946403776765	0.00082275372419732	0.0140293695384681	k__Bacteria	p__Firmicutes	c__Clostridia	o__Clostridiales	f__Ruminococcaceae	g__Oscillospira	s__
New.ReferenceOTU9105	22	12	108	35	3.10693187089249	1.0181767817861	9.9992057217545	0.0441600266092253	0.564804102114277	-0.0024535726374687	-0.904429068851152	-0.0071813452757954	2.16519732809081	0.00134115255632128	0.0193109275054238	k__Bacteria	p__Bacteroidetes	c__Bacteroidia	o__Bacteroidales	f__S24-7	g__	s__
378273	29	30	166	376	0.24646336918306	0.00475727321581053	2.68628786558074	0.355971896955504	1	2.10977547023549	0.897728424236979	-0.165081171391206	0.297038867226307	0.00294935665676474	0.0324101525948925	k__Bacteria	p__Firmicutes	c__Clostridia	o__Clostridiales	f__	g__	s__
197568	16	23	29	99	0.333357869388258	0.0983181070348901	1.05246925693228	0.0433511870363289	0.564804102114277	1.09710511335205	0.890203295803357	0.465168081753153	-0.183093789482252	0.00019630811178545	0.00524726277177865	k__Bacteria	p__Firmicutes	c__Clostridia	o__Clostridiales	f__	g__	s__
279115	11	19	31	96	0.32186093598272	0.100007943413383	0.982147715297326	0.0441600266092253	0.564804102114277	1.55468542238019	0.8761919407938	-0.523098032310789	-0.2261722596097	0.00357651795844825	0.0380341533430679	k__Bacteria	p__Firmicutes	c__Clostridia	o__Clostridiales	f__	g__	s__
4432238	12	19	39	113	0.366970684362173	0.115849867530033	1.10992889746477	0.0790484265814631	0.648807996149723	-0.364473326337626	0.873614803912253	-0.284113037429653	1.91082140864937	0.00162626954922088	0.0215856674398047	k__Bacteria	p__Firmicutes	c__Clostridia	o__Clostridiales	f__	g__	s__
264734	33	31	4208	2325	0	0	Inf	1	1	4.97569644236205	-0.869011523897013	0.00740548544275107	1.68072129282367	0.00199573637599796	0.0240584241472081	k__Bacteria	p__Bacteroidetes	c__Bacteroidia	o__Bacteroidales	f__S24-7	g__	s__
277202	19	23	32	103	0.477682474631293	0.140739598134611	1.5306995837098	0.194796553705484	0.938441965022684	2.47134781253775	0.845939975899143	-0.124446704287993	-1.21811476663313	0.000429477154628862	0.00884901887349885	k__Bacteria	p__Firmicutes	c__Clostridia	o__Clostridiales	f__	g__	s__
New.ReferenceOTU1878	20	19	94	36	0.972086901760366	0.315639516510984	2.98080119619687	1	1	0.832582227863737	-0.835628755403083	0.103949190052944	1.17331720185573	0.000878879731221535	0.0143464539426118	k__Bacteria	p__Bacteroidetes	c__Bacteroidia	o__Bacteroidales	f__S24-7	g__	s__
520931	33	31	427	761	0	0	Inf	1	1	2.90502947353025	0.828517093882883	0.306828210667463	0.425872548741914	0.00176857245004985	0.0224245917064013	k__Bacteria	p__Firmicutes	c__Clostridia	o__Clostridiales	f__Ruminococcaceae	NA	NA
353982	28	31	152	333	0	0	1.09267016290852	0.0534128610460578	0.564804102114277	2.26401018026268	0.828236299608412	0.0312787677408369	0.0289049700761527	0.00388209787366931	0.0395813896604015	k__Bacteria	p__Firmicutes	c__Clostridia	o__Clostridiales	f__Ruminococcaceae	g__	s__
New.CleanUp.ReferenceOTU83834	30	25	177	69	2.36772024622908	0.450153708485804	16.130838063901	0.295619397200977	1	0.318876132037598	-0.827636535630318	0.0857172612964271	2.13407817534155	0.000207897743349597	0.00533431704587067	k__Bacteria	p__Bacteroidetes	c__Bacteroidia	o__Bacteroidales	f__S24-7	g__	s__
1110378	33	31	612	1165	0	0	Inf	1	1	4.20356805699362	0.818419584386272	-0.17907023652768	-0.0637199849126485	0.00196031684717649	0.0240584241472081	k__Bacteria	p__Firmicutes	c__Clostridia	o__Clostridiales	f__Ruminococcaceae	g__Oscillospira	s__
New.ReferenceOTU10860	17	13	67	23	1.46222347826175	0.491133583718876	4.43262005104818	0.464781181107261	1	-0.0488538445923595	-0.81745168482301	0.542625286013066	1.52674505920842	0.0015955962191889	0.0215856674398047	k__Bacteria	p__Proteobacteria	c__Alphaproteobacteria	o__RF32	f__	g__	s__
341252	33	31	662	1248	0	0	Inf	1	1	4.27686362403217	0.806543570035717	0.672657050341417	-0.64896057853014	0.00460941859844753	0.043833798017929	k__Bacteria	p__Firmicutes	c__Clostridia	o__Clostridiales	f__	g__	s__
New.ReferenceOTU430	24	24	135	63	0.780837866338205	0.209489567991172	2.80378976101813	0.775798875706094	1	1.04782846457346	-0.803202706868473	0.222059984940773	1.21085967267038	0.000608921313499682	0.0112950064152212	k__Bacteria	p__Bacteroidetes	c__Bacteroidia	o__Bacteroidales	f__S24-7	g__	s__
344101	33	31	1170	2455	0	0	Inf	1	1	2.99769183464888	0.795348787273647	-0.359110186646999	2.17436012360149	0.001996204500302	0.0240584241472081	k__Bacteria	p__Firmicutes	c__Clostridia	o__Clostridiales	f__Ruminococcaceae	g__	s__
341713	29	30	180	370	0.24646336918306	0.00475727321581053	2.68628786558074	0.355971896955504	1	2.32996421706549	0.781766854038462	-0.0270271849743334	0.226111973349018	0.00423559979647723	0.0414753287001582	k__Bacteria	p__Firmicutes	c__Clostridia	o__Clostridiales	f__Ruminococcaceae	g__	s__
401384	33	31	408	778	0	0	Inf	1	1	3.42895446782671	0.77661591656094	-0.313373609299875	0.244231054814274	0.00333565749998583	0.0362523655767691	k__Bacteria	p__Firmicutes	c__Clostridia	o__Clostridiales	f__Ruminococcaceae	g__Oscillospira	s__
New.ReferenceOTU4709	30	30	248	461	0.338641590137878	0.00615391930051957	4.49300101596178	0.613583138173302	1	0.822545360766378	0.773687099215191	-0.0024722217869026	1.9708754060296	0.00537230982360555	0.0496562094910831	k__Bacteria	p__Bacteroidetes	c__Bacteroidia	o__Bacteroidales	f__[Odoribacteraceae]	g__Odoribacter	s__
New.ReferenceOTU2394	11	18	20	69	0.367162549896286	0.115332303590636	1.1153753612102	0.0779157771234465	0.648807996149723	-0.895418765637909	0.772725454664867	-0.511829172216776	2.09927663703029	0.00199276037492495	0.0240584241472081	k__Bacteria	p__Firmicutes	c__Clostridia	o__Clostridiales	f__	g__	s__
327284	33	30	155	320	Inf	0.027294946847507	Inf	0.484375	1	2.31193615763557	0.772583706091283	0.742751588046499	-0.441490142265394	0.00158354496497603	0.0215856674398047	k__Bacteria	p__Firmicutes	c__Clostridia	o__Clostridiales	f__	g__	s__
830014	25	26	94	163	0.60574149295898	0.136233104613227	2.43949877480642	0.538865341884386	1	1.40301663755869	0.769816150699209	-0.0892962518452051	0.4514192896248	0.00165875705300825	0.0215856674398047	k__Bacteria	p__Firmicutes	c__Clostridia	o__Clostridiales	f__	g__	s__
New.ReferenceOTU1796	20	22	39	84	0.633971089453949	0.192855056048108	2.01091655638231	0.437612744695025	1	-0.142323022794449	0.747994199577227	0.201727737618524	1.24015173632977	0.00094405568093299	0.0148201756895671	Unassigned	NA	NA	NA	NA	NA	NA
New.ReferenceOTU10867	25	24	109	53	0.912779039460275	0.240242037599736	3.39550424410096	1	1	1.00968519223967	-0.741407086611094	-0.223207326299858	1.29905265334318	0.000210352239422605	0.00533431704587067	k__Bacteria	p__Bacteroidetes	c__Bacteroidia	o__Bacteroidales	f__S24-7	g__	s__
271494	16	20	31	85	0.523079549980932	0.167804259195161	1.57697992805843	0.218242317447136	0.938441965022684	1.07634047787802	0.73765031276101	0.585996898732623	-0.150629323812934	0.00135113861639358	0.0193109275054238	k__Bacteria	p__Firmicutes	c__Clostridia	o__Clostridiales	f__	g__	s__
272175	33	31	453	805	0	0	Inf	1	1	2.51605344209975	0.731205324560005	-0.332179339866641	1.3880509860818	0.000407832633006259	0.00858183987325936	k__Bacteria	p__Firmicutes	c__Clostridia	o__Clostridiales	f__Lachnospiraceae	g__	s__
New.ReferenceOTU6589	28	28	96	199	0.604745407950545	0.085610356590983	3.45659961840658	0.709105355776215	1	0.179314637259197	0.715982871719889	-0.306374175169196	1.88788046876697	0.00201905885158571	0.0240584241472081	k__Bacteria	p__Bacteroidetes	c__Bacteroidia	o__Bacteroidales	f__[Odoribacteraceae]	g__Odoribacter	s__
298954	31	24	260	147	4.42008315523795	0.7500755526875	47.3710607306575	0.0776265127949076	0.648807996149723	1.3377748056536	-0.709886664271825	-0.123376876077988	1.78002113668625	0.0041061719347657	0.0406100404348328	k__Bacteria	p__Firmicutes	c__Bacilli	o__Lactobacillales	f__Lactobacillaceae	g__Lactobacillus	s__
799034	18	23	32	100	0.423237959966716	0.124962017535569	1.34649384363658	0.123495749615755	0.764129162098749	-0.0132404875947853	0.691902995320619	-0.441049228244805	1.48968081234745	0.00383852811148712	0.0395448364818829	k__Bacteria	p__Firmicutes	c__Clostridia	o__Clostridiales	f__	g__	s__
New.ReferenceOTU9855	27	24	170	102	1.30691248799992	0.324546767337915	5.4322770346427	0.760564696747662	1	0.521754242119292	-0.653675741469354	-0.460398298269183	2.29156472275865	0.00356448531663198	0.0380341533430679	k__Bacteria	p__Bacteroidetes	c__Bacteroidia	o__Bacteroidales	f__S24-7	g__	s__
1094991	13	20	19	52	0.363549509605289	0.114418095568467	1.10116305516936	0.0508720233974714	0.564804102114277	0.829792089285488	0.632871980054338	-0.343058277713527	0.329506055197437	0.00286395869377893	0.0321869903198564	k__Bacteria	p__Firmicutes	c__Clostridia	o__Clostridiales	f__Ruminococcaceae	g__	s__
272277	21	25	38	80	0.425759515340967	0.110663741210882	1.48410173331063	0.168684390912349	0.916642102265457	0.903487397108678	0.628120491842939	-0.166862114564658	0.460539464743329	0.000809178898169473	0.0140293695384681	k__Bacteria	p__Firmicutes	c__Clostridia	o__Clostridiales	f__Ruminococcaceae	g__Ruminococcus	s__
New.CleanUp.ReferenceOTU57048	28	29	169	110	0.391728212866819	0.0345985568905478	2.63730769566611	0.427560896545337	1	0.663859732971433	-0.624447600409426	-0.176846196310599	2.01249719836225	0.00400302164789121	0.0403978409159633	k__Bacteria	p__Bacteroidetes	c__Bacteroidia	o__Bacteroidales	f__S24-7	g__	s__
New.ReferenceOTU867	27	28	124	79	0.487544439654722	0.0716297173996148	2.56356874765565	0.476389640397186	1	1.00716232446289	-0.579396743372444	0.128171261722065	1.20372925705858	0.00370592994918214	0.038580681260433	k__Bacteria	p__Bacteroidetes	c__Bacteroidia	o__Bacteroidales	f__Bacteroidaceae	g__Bacteroides	s__
New.CleanUp.ReferenceOTU123925	25	25	39	75	0.753375133693779	0.185884008921998	2.89774312584512	0.765259506615355	1	0.544722074073987	0.539877355869543	-0.0431616109303311	0.753125126408546	0.000899373250194063	0.0143464539426118	k__Bacteria	p__Bacteroidetes	c__Bacteroidia	o__Bacteroidales	f__S24-7	g__	s__
New.ReferenceOTU6672	28	26	94	62	1.0756591847591	0.219686883285147	5.2689606858722	1	1	-0.924628440114107	-0.49115950402077	0.0746904420719144	2.8133090784	0.00370368963374481	0.038580681260433	k__Bacteria	p__Bacteroidetes	c__Bacteroidia	o__Bacteroidales	f__S24-7	g__	s__
