# Supplementary material for: Gut barrier-microbiota imbalances in early life lead to higher sensitivity to inflammation in a murine model of C-section delivery
Source: Microbiome. 2023 Jul 3;11:140. doi: 10.1186/s40168-023-01584-0 (PMC10316582; doi:10.1186/s40168-023-01584-0)
Supplement: Supplementary file 9 — Additional file 8: Table S4. Bacterial genera modulated by CSD at 5 days. [file 40168_2023_1584_MOESM8_ESM.tsv]

	+samples in group 0	+samples in group 1	counts in group 0	counts in group 1	oddsRatio	lower	upper	fisherP	fisherAdjP	(Intercept)	Delivery_methodVAGINAL	normFactor	pvalues	adjPvalues	Kingdom	Phylum	Class	Order	Family	Genus	Species
221454	14	8	2740	151	2.77255283597931	0.704798961384107	11.7449184915951	0.130844247543024	0.220651735115717	1.33534653655006	-2.7200933194542	3.7830143535548	2.19193003844863e-06	8.76772015379451e-05	k__Bacteria	p__Firmicutes	c__Clostridia	o__Clostridiales	f__Ruminococcaceae	g__Ruminococcus	NA
New.ReferenceOTU4004	11	1	203	1	18.6780704506919	2.20585469798042	897.879548115898	0.00153301344452791	0.0122641075562233	1.18269971993133	-2.52576212750297	1.65527588449662	7.10858369203426e-06	0.000142171673840685	k__Bacteria	p__Actinobacteria	c__Coriobacteriia	o__Coriobacteriales	f__Coriobacteriaceae	g__	NA
274455	15	5	1016	108	6.51168945878393	1.51140558813372	33.178282051	0.00576838675046996	0.0329622100026855	1.46488544086888	-2.2967457155341	2.64092170820705	0.000396129554089844	0.00226359745194197	k__Bacteria	p__Firmicutes	c__Clostridia	o__Clostridiales	f__Lachnospiraceae	g__Coprococcus	NA
593369	12	0	232	0	Inf	4.44797939318331	Inf	6.13205377811163e-05	0.00245282151124465	0.833835121521315	-2.26114964247201	2.05636095672348	8.89842517929597e-05	0.000889842517929597	k__Bacteria	p__Firmicutes	c__Clostridia	o__Clostridiales	f__Lachnospiraceae	g__Dorea	NA
228601	15	10	8400	493	2.30922540501967	0.580808712904589	9.80784163407835	0.22314250965169	0.297523346202253	1.21918223878415	-2.01682651554421	4.68571607241008	0.00085470122005034	0.0042735061002517	k__Bacteria	p__Bacteroidetes	c__Bacteroidia	o__Bacteroidales	f__Bacteroidaceae	g__Bacteroides	NA
4390755	11	2	332	6	8.9922748267542	1.54822342175132	98.2282877525164	0.00684490502981711	0.0342245251490855	0.232012821000749	-1.90095975823841	2.76554034614933	6.87094893852073e-05	0.000889842517929597	k__Bacteria	p__Tenericutes	c__Mollicutes	o__Anaeroplasmatales	f__Anaeroplasmataceae	g__Anaeroplasma	NA
437137	13	5	451	80	4.44666687770418	1.05613473326931	21.6806087918599	0.0305355360502663	0.0763388401256658	1.3208659451916	-1.86365728933783	2.29379675851338	0.000377473406052415	0.00226359745194197	k__Bacteria	p__Proteobacteria	c__Betaproteobacteria	o__Burkholderiales	f__Alcaligenaceae	g__Sutterella	NA
1108599	15	10	2513	336	2.30922540501967	0.580808712904589	9.80784163407835	0.22314250965169	0.297523346202253	1.53300365357368	-1.77404566391545	3.52949196924166	0.00250896830945577	0.00912352112529369	k__Bacteria	p__Proteobacteria	c__Deltaproteobacteria	o__Desulfovibrionales	f__Desulfovibrionaceae	g__	NA
532232	22	21	14245	32745	0	0	Inf	1	1	9.4744104348415	1.63150437240891	-1.12895869491458	0.00315032420512302	0.0105010806837434	k__Bacteria	p__Firmicutes	c__Bacilli	o__Lactobacillales	f__Streptococcaceae	g__Streptococcus	NA
534926	11	0	119	0	Inf	3.72215349819869	Inf	0.000183961613343349	0.00367923226686698	0.336842242784801	-1.58787132075188	1.7988150320047	0.0020791937666243	0.00831677506649721	k__Bacteria	p__Firmicutes	c__Clostridia	o__Clostridiales	f__Lachnospiraceae	g__Anaerostipes	NA
701221	12	3	94	3	6.84923831420698	1.39920645907187	46.8911264394246	0.00972499222366567	0.035363608086057	0.859606675300722	-1.54731897391473	1.23761232206962	0.000132590325966452	0.00106072260773161	k__Bacteria	p__Firmicutes	c__Clostridia	o__Clostridiales	f__Lachnospiraceae	g__Roseburia	NA
New.ReferenceOTU1828	16	11	22778	1415	2.37342869275711	0.577064896077668	10.5885908696323	0.215152332169602	0.297523346202253	0.9314546902574	-1.53343251694804	5.7981641692355	0.00828709276920493	0.0215216841093412	k__Bacteria	p__Bacteroidetes	c__Bacteroidia	o__Bacteroidales	f__Rikenellaceae	g__	NA
New.CleanUp.ReferenceOTU122802	13	9	1387	134	1.89628582757742	0.489764488619736	7.68069372569064	0.366029626811074	0.472296292659451	1.54251548610217	-1.38589626848336	3.0572194032647	0.00539440038569123	0.0160620893431713	k__Bacteria	p__Firmicutes	c__Clostridia	o__Clostridiales	f__Lachnospiraceae	g__[Ruminococcus]	NA
263705	12	2	80	2	10.719387616861	1.85373575785833	117.304052152225	0.00279478241346757	0.0186318827564504	0.390934380855242	-1.28908659628551	1.36963692776463	0.00175368344286107	0.00779414863493811	k__Bacteria	p__Firmicutes	c__Clostridia	o__Clostridiales	f__Peptococcaceae	g__	NA
16195	10	0	80	0	Inf	3.09902056543655	Inf	0.00052122457113949	0.00694966094852653	0.0797677325000483	-1.24767980123558	1.67849028964197	0.00860867364373647	0.0215216841093412	k__Bacteria	p__Firmicutes	c__Clostridia	o__Clostridiales	f__Clostridiaceae	g__Candidatus Arthromitus	NA
342504	9	0	48	0	Inf	2.55816212925913	Inf	0.00140329692229862	0.0122641075562233	0.502322312419288	-1.19296728388303	0.930855643817791	0.0153554334874084	0.0361304317350787	k__Bacteria	p__Firmicutes	c__Clostridia	o__Clostridiales	f__Clostridiaceae	g__	NA
1107027	22	21	248263	406679	0	0	Inf	1	1	14.1437859342327	0.810128950439188	-0.961250521628828	0.00562173127010994	0.0160620893431713	k__Bacteria	p__Firmicutes	c__Bacilli	o__Lactobacillales	f__Lactobacillaceae	g__Lactobacillus	NA
